# Supplementary material for: Targeting pyruvate metabolism generates distinct CD8+ T cell responses to gammaherpesvirus and B lymphoma
Source: JCI Insight. 2025 Aug 22;10(16):e187680. doi: 10.1172/jci.insight.187680 (PMC12406717; doi:10.1172/jci.insight.187680)
Supplement: Supplemental data set 1 [file jciinsight-10-187680-s295.xlsx]

## Sheet: ORA_Pdk.v.EV_Biological-Process
	ID	Description	GeneRatio	BgRatio	pvalue	p.adjust	qvalue	geneID	Count
GO:0006091	GO:0006091	generation of precursor metabolites and energy	104/1899	348/10355	6.98982e-08	0.000452661	0.000440432	Bax/Uqcr11/Aldoa/Taldo1/Cox8a/Ndufa1/Eno1b/Cox7c/Atp5e/Ndufb1/Ndufa3/Tkt/Uqcr10/Ncor1/Gnas/Cox5a/Cox7a2/Acat1/ND2/Ndufb2/Oxct1/ND1/Chchd10/Ndufa2/Aco2/Cyc1/Tpi1/Uqcrq/Cox6a1/Gsk3a/Dguok/Uqcrc1/Akt1/Pfkl/Ndufs2/Cox5b/Antkmt/Uqcrb/Park7/Mtch2/Stat3/Stk40/Ndufv2/Atp5c1/Idh3g/Por/Ndufb6/Hk2/Suclg1/Ndufa12/Cox10/Ndufs8/Etfb/Ep300/Pgk1/Fdx1/Phkg2/Ndufc1/ND6/Zbtb20/Sod2/Gapdh/Sdhc/Cox17/Mtln/Jmjd8/Aldoa…	104
GO:0006119	GO:0006119	oxidative phosphorylation	47/1899	126/10355	3.58342e-07	0.00116031	0.00112896	Uqcr11/Cox8a/Ndufa1/Cox7c/Atp5e/Ndufb1/Ndufa3/Uqcr10/Cox5a/Cox7a2/ND2/Ndufb2/ND1/Chchd10/Ndufa2/Cyc1/Uqcrq/Cox6a1/Dguok/Uqcrc1/Ndufs2/Cox5b/Antkmt/Uqcrb/Park7/Mtch2/Ndufv2/Atp5c1/Ndufb6/Ndufa12/Ndufs8/Ndufc1/ND6/Sdhc/ND3/Atp5h/COX3/Coq7/Nipsnap2/Abcd1/Ndufb3/Atpsckmt/Ppif/Atp5j/Pink1/Cox7a1/Atp7a	47
GO:0022900	GO:0022900	electron transport chain	38/1899	95/10355	6.17681e-07	0.00133337	0.00129735	Uqcr11/Cox8a/Cox7c/Uqcr10/Cox5a/Cox7a2/ND2/ND1/Cyc1/Uqcrq/Cox6a1/Dguok/Uqcrc1/Ndufs2/Cox5b/Uqcrb/Park7/Mtch2/Ndufv2/Por/Ndufb6/Ndufa12/Ndufs8/Etfb/Fdx1/ND6/Sod2/Sdhc/ND3/Gba/COX3/Coq7/Etfa/Ndufb3/Slc25a22/Slc25a13/Pink1/Cox7a1	38
GO:0009060	GO:0009060	aerobic respiration	56/1899	164/10355	8.49243e-07	0.00137492	0.00133778	Uqcr11/Cox8a/Ndufa1/Cox7c/Atp5e/Ndufb1/Ndufa3/Uqcr10/Cox5a/Cox7a2/ND2/Ndufb2/ND1/Chchd10/Ndufa2/Aco2/Cyc1/Uqcrq/Cox6a1/Dguok/Uqcrc1/Akt1/Ndufs2/Cox5b/Antkmt/Uqcrb/Park7/Mtch2/Ndufv2/Atp5c1/Idh3g/Ndufb6/Suclg1/Ndufa12/Cox10/Ndufs8/Ndufc1/ND6/Sdhc/ND3/Atp5h/Mtfr2/COX3/Coq7/Idh1/Nipsnap2/Abcd1/Ndufb3/Atpsckmt/Suclg2/Ppif/Atp5j/Sirt3/Pink1/Cox7a1/Atp7a	56
GO:0022904	GO:0022904	respiratory electron transport chain	35/1899	88/10355	1.98888e-06	0.00237595	0.00231176	Uqcr11/Cox8a/Cox7c/Uqcr10/Cox5a/Cox7a2/ND2/ND1/Cyc1/Uqcrq/Cox6a1/Dguok/Uqcrc1/Ndufs2/Cox5b/Uqcrb/Park7/Mtch2/Ndufv2/Ndufb6/Ndufa12/Ndufs8/Etfb/ND6/Sod2/Sdhc/ND3/Gba/COX3/Coq7/Etfa/Slc25a22/Slc25a13/Pink1/Cox7a1	35
GO:0015980	GO:0015980	energy derivation by oxidation of organic compounds	78/1899	259/10355	2.20131e-06	0.00237595	0.00231176	Bax/Uqcr11/Cox8a/Ndufa1/Cox7c/Atp5e/Ndufb1/Ndufa3/Uqcr10/Gnas/Cox5a/Cox7a2/ND2/Ndufb2/ND1/Chchd10/Ndufa2/Aco2/Cyc1/Uqcrq/Cox6a1/Gsk3a/Dguok/Uqcrc1/Akt1/Ndufs2/Cox5b/Antkmt/Uqcrb/Park7/Mtch2/Stk40/Ndufv2/Atp5c1/Idh3g/Ndufb6/Suclg1/Ndufa12/Cox10/Ndufs8/Etfb/Phkg2/Ndufc1/ND6/Sod2/Sdhc/Mtln/ND3/Atp5h/Ptges3/Gba/Mtfr2/Il6st/COX3/Coq7/Idh1/Nipsnap2/Abcd1/Prkag2/Gabarapl1/Etfa/Ndufb3/Atpsckmt/Slc25a22/S…	78
GO:0042775	GO:0042775	mitochondrial ATP synthesis coupled electron transport	29/1899	68/10355	2.83992e-06	0.00262733	0.00255635	Uqcr11/Cox8a/Cox7c/Uqcr10/Cox5a/Cox7a2/ND2/ND1/Cyc1/Uqcrq/Cox6a1/Dguok/Uqcrc1/Ndufs2/Cox5b/Uqcrb/Park7/Mtch2/Ndufv2/Ndufb6/Ndufa12/Ndufs8/ND6/Sdhc/ND3/COX3/Coq7/Pink1/Cox7a1	29
GO:0045333	GO:0045333	cellular respiration	65/1899	207/10355	3.288e-06	0.00266164	0.00258973	Bax/Uqcr11/Cox8a/Ndufa1/Cox7c/Atp5e/Ndufb1/Ndufa3/Uqcr10/Cox5a/Cox7a2/ND2/Ndufb2/ND1/Chchd10/Ndufa2/Aco2/Cyc1/Uqcrq/Cox6a1/Dguok/Uqcrc1/Akt1/Ndufs2/Cox5b/Antkmt/Uqcrb/Park7/Mtch2/Ndufv2/Atp5c1/Idh3g/Ndufb6/Suclg1/Ndufa12/Cox10/Ndufs8/Etfb/Ndufc1/ND6/Sod2/Sdhc/Mtln/ND3/Atp5h/Gba/Mtfr2/COX3/Coq7/Idh1/Nipsnap2/Abcd1/Etfa/Ndufb3/Atpsckmt/Slc25a22/Suclg2/Ppif/Atp5j/Slc25a13/Sirt3/Pink1/Cox7a1/Atp7a/Pn…	65
GO:0042773	GO:0042773	ATP synthesis coupled electron transport	29/1899	69/10355	4.04859e-06	0.00291318	0.00283448	Uqcr11/Cox8a/Cox7c/Uqcr10/Cox5a/Cox7a2/ND2/ND1/Cyc1/Uqcrq/Cox6a1/Dguok/Uqcrc1/Ndufs2/Cox5b/Uqcrb/Park7/Mtch2/Ndufv2/Ndufb6/Ndufa12/Ndufs8/ND6/Sdhc/ND3/COX3/Coq7/Pink1/Cox7a1	29
GO:0019646	GO:0019646	aerobic electron transport chain	25/1899	58/10355	1.08667e-05	0.00703726	0.00684715	Uqcr11/Cox8a/Cox7c/Uqcr10/Cox5a/Cox7a2/ND2/ND1/Cyc1/Uqcrq/Cox6a1/Uqcrc1/Ndufs2/Cox5b/Uqcrb/Park7/Ndufv2/Ndufb6/Ndufs8/ND6/Sdhc/ND3/COX3/Pink1/Cox7a1	25
GO:0009145	GO:0009145	purine nucleoside triphosphate biosynthetic process	35/1899	98/10355	3.21661e-05	0.0180499	0.0175623	Aldoa/Ndufa1/Eno1b/Atp5e/Ndufb1/Ndufa3/Atp5g3/ND2/Ndufb2/ND1/Ndufa2/Dguok/Ndufs2/Antkmt/Stat3/Atp5l/Ndufv2/Atp5c1/Ndufb6/Ndufa12/Ndufs8/Adk/Ndufc1/ND6/Sdhc/ND3/Atp5h/Pnp/Tgfb1/Nme2/Ndufb3/Atpsckmt/Atp5j/Slc25a13/Map2k1	35
GO:0009201	GO:0009201	ribonucleoside triphosphate biosynthetic process	36/1899	102/10355	3.34463e-05	0.0180499	0.0175623	Aldoa/Ndufa1/Eno1b/Atp5e/Ndufb1/Ndufa3/Atp5g3/ND2/Ndufb2/ND1/Ndufa2/Cad/Dguok/Ndufs2/Antkmt/Stat3/Atp5l/Ndufv2/Atp5c1/Ndufb6/Ndufa12/Ndufs8/Ndufc1/ND6/Sdhc/ND3/Atp5h/Pnp/Tgfb1/Nme2/Ndufb3/Ctps2/Atpsckmt/Atp5j/Slc25a13/Map2k1	36
GO:0046034	GO:0046034	ATP metabolic process	53/1899	171/10355	3.85021e-05	0.01918	0.0186618	Aldoa/Ndufa1/Eno1b/Atp5e/Ndufb1/Ndufa3/Atp5g3/Ncor1/Fis1/ND2/Ndufb2/ND1/Ndufa2/Tpi1/Dguok/Pfkl/Ndufs2/Antkmt/Mtch2/Stat3/Atp5l/Ndufv2/Atp5c1/Ak2/Ndufb6/Hk2/Ndufa12/Atp6v1a/Ndufs8/Ep300/Pgk1/Ndufc1/ND6/Zbtb20/Bad/Gapdh/Sdhc/Jmjd8/Aldoart1/ND3/Atp5h/Mlst8/Ampd2/Tgfb1/Prkag2/Ndufb3/Atpsckmt/Atp5j/Slc25a13/Map2k1/Atp7a/Bpgm/Nt5e	53
GO:0009142	GO:0009142	nucleoside triphosphate biosynthetic process	37/1899	108/10355	5.47675e-05	0.0253339	0.0246495	Aldoa/Ndufa1/Eno1b/Atp5e/Ndufb1/Ndufa3/Atp5g3/ND2/Ndufb2/ND1/Ndufa2/Cad/Dguok/Ndufs2/Antkmt/Stat3/Atp5l/Ndufv2/Atp5c1/Ndufb6/Ndufa12/Ndufs8/Adk/Ndufc1/ND6/Sdhc/ND3/Atp5h/Pnp/Tgfb1/Nme2/Ndufb3/Ctps2/Atpsckmt/Atp5j/Slc25a13/Map2k1	37
GO:0006754	GO:0006754	ATP biosynthetic process	32/1899	89/10355	5.94868e-05	0.0256824	0.0249886	Aldoa/Ndufa1/Eno1b/Atp5e/Ndufb1/Ndufa3/Atp5g3/ND2/Ndufb2/ND1/Ndufa2/Dguok/Ndufs2/Antkmt/Stat3/Atp5l/Ndufv2/Atp5c1/Ndufb6/Ndufa12/Ndufs8/Ndufc1/ND6/Sdhc/ND3/Atp5h/Tgfb1/Ndufb3/Atpsckmt/Atp5j/Slc25a13/Map2k1	32
GO:0009206	GO:0009206	purine ribonucleoside triphosphate biosynthetic process	34/1899	97/10355	6.42694e-05	0.026013	0.0253103	Aldoa/Ndufa1/Eno1b/Atp5e/Ndufb1/Ndufa3/Atp5g3/ND2/Ndufb2/ND1/Ndufa2/Dguok/Ndufs2/Antkmt/Stat3/Atp5l/Ndufv2/Atp5c1/Ndufb6/Ndufa12/Ndufs8/Ndufc1/ND6/Sdhc/ND3/Atp5h/Pnp/Tgfb1/Nme2/Ndufb3/Atpsckmt/Atp5j/Slc25a13/Map2k1	34
GO:0009152	GO:0009152	purine ribonucleotide biosynthetic process	48/1899	155/10355	8.97689e-05	0.0341967	0.0332729	Pdk1/Aldoa/Ndufa1/Eno1b/Atp5e/Ndufb1/Acly/Ndufa3/Atp5g3/Vdac1/Acat1/ND2/Ndufb2/Paics/ND1/Ndufa2/Dguok/Acsl5/Atic/Aprt/Ndufs2/Antkmt/Stat3/Atp5l/Ndufv2/Atp5c1/Ak2/Ndufb6/Ndufa12/Ndufs8/Adk/Ndufc1/ND6/Sdhc/ND3/Atp5h/Pnp/Ampd2/Tgfb1/Ppcdc/Nme2/Ndufb3/Gmpr2/Atpsckmt/Atp5j/Slc25a13/Map2k1/Pank4	48
GO:0009260	GO:0009260	ribonucleotide biosynthetic process	50/1899	165/10355	0.000118947	0.0427946	0.0416385	Pdk1/Aldoa/Ndufa1/Eno1b/Atp5e/Ndufb1/Acly/Ndufa3/Atp5g3/Vdac1/Acat1/ND2/Ndufb2/Paics/ND1/Ndufa2/Cad/Dguok/Acsl5/Atic/Aprt/Ndufs2/Antkmt/Stat3/Atp5l/Ndufv2/Atp5c1/Ak2/Ndufb6/Ndufa12/Ndufs8/Adk/Ndufc1/ND6/Sdhc/ND3/Atp5h/Pnp/Ampd2/Tgfb1/Ppcdc/Nme2/Ndufb3/Ctps2/Gmpr2/Atpsckmt/Atp5j/Slc25a13/Map2k1/Pank4	50
GO:0009199	GO:0009199	ribonucleoside triphosphate metabolic process	57/1899	196/10355	0.000143507	0.0465707	0.0453126	Aldoa/Ndufa1/Eno1b/Atp5e/Ndufb1/Ndufa3/Atp5g3/Ncor1/Fis1/ND2/Ndufb2/ND1/Ndufa2/Tpi1/Cad/Dguok/Pfkl/Ndufs2/Antkmt/Mtch2/Stat3/Atp5l/Ndufv2/Atp5c1/Ak2/Ndufb6/Hk2/Ndufa12/Atp6v1a/Ndufs8/Ep300/Pgk1/Ndufc1/ND6/Zbtb20/Bad/Gapdh/Sdhc/Jmjd8/Aldoart1/ND3/Atp5h/Pnp/Mlst8/Ampd2/Tgfb1/Nme2/Prkag2/Ndufb3/Ctps2/Atpsckmt/Atp5j/Slc25a13/Map2k1/Atp7a/Bpgm/Nt5e	57
GO:0015986	GO:0015986	proton motive force-driven ATP synthesis	25/1899	66/10355	0.000143826	0.0465707	0.0453126	Ndufa1/Atp5e/Ndufb1/Ndufa3/Atp5g3/ND2/Ndufb2/ND1/Ndufa2/Ndufs2/Antkmt/Atp5l/Ndufv2/Atp5c1/Ndufb6/Ndufa12/Ndufs8/Ndufc1/ND6/Sdhc/ND3/Atp5h/Ndufb3/Atpsckmt/Atp5j	25
GO:0009141	GO:0009141	nucleoside triphosphate metabolic process	60/1899	210/10355	0.000166475	0.0490341	0.0477095	Aldoa/Ndufa1/Eno1b/Atp5e/Ndufb1/Ndufa3/Atp5g3/Ncor1/Fis1/Dctpp1/ND2/Ndufb2/ND1/Ndufa2/Tpi1/Cad/Dguok/Pfkl/Ndufs2/Oga/Antkmt/Mtch2/Stat3/Atp5l/Ndufv2/Atp5c1/Ak2/Ndufb6/Hk2/Ndufa12/Atp6v1a/Ndufs8/Ep300/Pgk1/Adk/Ndufc1/ND6/Zbtb20/Bad/Gapdh/Sdhc/Jmjd8/Aldoart1/ND3/Atp5h/Pnp/Mlst8/Ampd2/Tgfb1/Nme2/Prkag2/Ndufb3/Ctps2/Atpsckmt/Atp5j/Slc25a13/Map2k1/Atp7a/Bpgm/Nt5e	60
GO:0009144	GO:0009144	purine nucleoside triphosphate metabolic process	57/1899	197/10355	0.000166577	0.0490341	0.0477095	Aldoa/Ndufa1/Eno1b/Atp5e/Ndufb1/Ndufa3/Atp5g3/Ncor1/Fis1/ND2/Ndufb2/ND1/Ndufa2/Tpi1/Dguok/Pfkl/Ndufs2/Oga/Antkmt/Mtch2/Stat3/Atp5l/Ndufv2/Atp5c1/Ak2/Ndufb6/Hk2/Ndufa12/Atp6v1a/Ndufs8/Ep300/Pgk1/Adk/Ndufc1/ND6/Zbtb20/Bad/Gapdh/Sdhc/Jmjd8/Aldoart1/ND3/Atp5h/Pnp/Mlst8/Ampd2/Tgfb1/Nme2/Prkag2/Ndufb3/Atpsckmt/Atp5j/Slc25a13/Map2k1/Atp7a/Bpgm/Nt5e	57

## Sheet: ORA_Pdk.v.EV_Cellular-Component
	ID	Description	GeneRatio	BgRatio	pvalue	p.adjust	qvalue	geneID	Count
GO:0098800	GO:0098800	inner mitochondrial membrane protein complex	52/1921	137/10439	5.01857e-08	4.24069e-05	3.94618e-05	Uqcr11/Cox8a/Ndufa1/Cox7c/Romo1/Micos13/Atp5e/Ndufb1/Ndufa3/Atp5g3/Uqcr10/Phb/Cox5a/Cox7a2/ND2/Ndufb2/ND1/Atp5md/Chchd10/Ndufa2/Cyc1/Uqcrq/Cox6a1/Smdt1/Uqcrc1/Atp5mpl/Ndufs2/Cox5b/Uqcrb/Micos10/Atp5l/Ndufv2/Atp5c1/Ndufb6/Ndufa12/Ndufs8/Ndufc1/ND6/Pam16/Sdhc/ND3/Atp5h/Ndufa4/COX3/Chchd6/Afg3l2/Ndufb3/Atp5j/Foxred1/Pam16l/Cox7a1/Dnajc19	52
GO:0098803	GO:0098803	respiratory chain complex	34/1921	81/10439	6.88519e-07	0.000290899	0.000270697	Uqcr11/Cox8a/Ndufa1/Cox7c/Ndufb1/Ndufa3/Uqcr10/Cox5a/Cox7a2/ND2/Ndufb2/ND1/Ndufa2/Cyc1/Uqcrq/Cox6a1/Uqcrc1/Ndufs2/Cox5b/Uqcrb/Ndufv2/Ndufb6/Ndufa12/Ndufs8/Ndufc1/ND6/Sdhc/ND3/Ndufa4/COX3/Ndufb3/Foxred1/Cox7a1/Cox6b2	34
GO:0070469	GO:0070469	respirasome	35/1921	86/10439	1.14318e-06	0.000321997	0.000299635	Uqcr11/Cox8a/Ndufa1/Cox7c/Ndufb1/Ndufa3/Uqcr10/Cox5a/Cox7a2/ND2/Ndufb2/ND1/Ndufa2/Cyc1/Uqcrq/Cox6a1/Uqcrc1/Ndufs2/Cox5b/Uqcrb/Ndufv2/Ndufb6/Ndufa12/Ndufs8/Ndufc1/ND6/Sdhc/ND3/Ndufa4/COX3/Higd1a/Ndufb3/Foxred1/Cox7a1/Cox6b2	35
GO:0005746	GO:0005746	mitochondrial respirasome	33/1921	81/10439	2.23496e-06	0.000472135	0.000439345	Uqcr11/Cox8a/Ndufa1/Cox7c/Ndufb1/Ndufa3/Uqcr10/Cox5a/Cox7a2/ND2/Ndufb2/ND1/Ndufa2/Cyc1/Uqcrq/Cox6a1/Uqcrc1/Ndufs2/Cox5b/Uqcrb/Ndufv2/Ndufb6/Ndufa12/Ndufs8/Ndufc1/ND6/Sdhc/ND3/Ndufa4/COX3/Ndufb3/Foxred1/Cox7a1	33
GO:0098798	GO:0098798	mitochondrial protein-containing complex	82/1921	281/10439	5.50002e-06	0.000929503	0.00086495	Bax/Pdk1/Uqcr11/Cox8a/Ndufa1/Cox7c/Romo1/Micos13/Atp5e/Ndufb1/Ndufa3/Atp5g3/Vdac1/Uqcr10/Phb/Cox5a/Pmpcb/Cox7a2/ND2/Ndufb2/Mrpl58/ND1/Atp5md/Chchd10/Ndufa2/Tomm7/Cyc1/Mrpl57/Uqcrq/Cox6a1/Smdt1/Uqcrc1/Atp5mpl/Ndufs2/Cox5b/Tomm70a/Uqcrb/Micos10/Atp5l/Ndufv2/Atp5c1/Mrpl2/Idh3g/Ndufb6/Suclg1/Ndufa12/Mrpl27/Ndufs8/Etfb/Mrpl45/Mrpl4/Ndufc1/ND6/Pam16/Sdhc/ND3/Atp5h/Tomm40/Ndufa4/Tomm20/Mrps21/Mrps24/Mrp…	82
GO:0070069	GO:0070069	cytochrome complex	17/1921	32/10439	1.00518e-05	0.00141563	0.00131732	Uqcr11/Cox8a/Cox7c/Uqcr10/Cox5a/Cox7a2/Cyc1/Uqcrq/Cox6a1/Uqcrc1/Cox5b/Uqcrb/Cox10/Ndufa4/COX3/Cox7a1/Cox6b2	17
GO:0005743	GO:0005743	mitochondrial inner membrane	117/1921	463/10439	0.000106923	0.0113395	0.0105519	Uqcr11/Cox8a/Ndufa1/Cox7c/Romo1/Rps3/Micos13/Atp5e/Ndufb1/Ndufa3/Atp5g3/Vdac1/Uqcr10/Slc25a3/Bcl2/Phb/Cox5a/Pmpcb/Cox7a2/Acat1/ND2/Ndufb2/Gpx4/Mrpl58/ND1/Atp5md/Cyb5b/Chchd10/Ndufa2/Higd2a/Cyc1/Mrpl57/Uqcrq/Cox6a1/Smdt1/Acsl5/Uqcrc1/Uqcc5/Atp5mpl/Ndufs2/Tmem256/Cox5b/Hadh/Uqcrb/Mtch2/Micos10/Stat3/Atp5l/Slc25a45/Ndufv2/Atp5c1/Mtg1/Mrpl2/Ak2/Ndufb6/Cox16/Suclg1/Ndufa12/Mrpl27/Ndufs8/Mrpl45/Mrpl4/F…	117
GO:0034708	GO:0034708	methyltransferase complex	33/1921	95/10439	0.000107356	0.0113395	0.0105519	Snrpb/Snrpf/Rbbp4/Chd8/Kmt2c/Erh/Clns1a/Kmt2a/Hcfc1/Snrpe/Wdr82/Virma/Mga/Riok1/Ruvbl1/Kdm6a/Taf7/Rbm15b/Wdr5/Mcrs1/Taf6/Phf20/Paxip1/N6amt1/Cbll1/Kmt2d/Men1/Setd1a/Ino80c/Ruvbl2/Jarid2/Phf19/Senp3	33
GO:1904949	GO:1904949	ATPase complex	41/1921	128/10439	0.000136244	0.0127918	0.0119034	Rbbp4/Actb/Atp5e/Atp5g3/Atp5md/Arid1a/Smarca4/Dpf2/Gatad2a/Baz2a/Dek/Atp5mpl/Actl6a/Atp6v1d/Bptf/Atp5l/Rsf1/Baz1a/Cfdp1/Atp5c1/Atp6v1e1/Atp6v1a/Smarca2/Ing3/Ruvbl1/Atp6v0c/Atp5h/Atp6v0b/Mta3/Uchl5/Mcrs1/Trrap/Gon4l/Mbd3/Arid1b/Atp5j/Ccdc115/Ino80c/Ruvbl2/Bicral/Ss18l1	41
GO:0019866	GO:0019866	organelle inner membrane	121/1921	492/10439	0.00027441	0.0231877	0.0215773	Uqcr11/Cox8a/Ndufa1/Cox7c/Romo1/Rps3/Micos13/Atp5e/Ndufb1/Ndufa3/Atp5g3/Vdac1/Uqcr10/Slc25a3/Bcl2/Phb/Cox5a/Pmpcb/Cox7a2/Acat1/ND2/Ndufb2/Gpx4/Mrpl58/ND1/Atp5md/Cyb5b/Chchd10/Ndufa2/Higd2a/Cyc1/Mrpl57/Uqcrq/Cox6a1/Smdt1/Lmnb1/Acsl5/Uqcrc1/Uqcc5/Atp5mpl/Ndufs2/Tmem256/Cox5b/Hadh/Uqcrb/Mtch2/Micos10/Stat3/Atp5l/Slc25a45/Ndufv2/Atp5c1/Mtg1/Mrpl2/Ak2/Mfsd10/Ndufb6/Cox16/Suclg1/Ndufa12/Mrpl27/Ndufs8/M…	121
GO:0000793	GO:0000793	condensed chromosome	64/1921	232/10439	0.000335456	0.0256879	0.0239039	Ncapd2/Actb/Cenpb/Bub3/Ncaph2/Rad50/Chmp4b/Smc4/Chmp3/Smarca4/Ctcf/Ppp1r12a/Septin6/Zwint/Crebbp/Rif1/Bub1b/Actl6a/Nup107/Cenpw/Rpa1/Cfdp1/Zfp207/Dsn1/Smc6/Cdt1/Aurkb/Cenpa/Ndc80/Kmt5c/Add3/Cenpx/Sec13/Rrs1/Ska1/Cenpv/Phf2/Nsmce3/Nol6/Cenpc1/Nup37/Nek2/Dync1li1/Syce2/Zw10/Tubg1/Cenpk/Nsmce2/Top3b/Rad1/Gpatch11/Phf6/Ncapg2/Ska3/Chmp2b/Polb/Cenps/Rad9a/Lig3/Ss18l1/Nsl1/Chmp6/Kat2b/Cenpo	64
GO:0071339	GO:0071339	MLL1 complex	14/1921	30/10439	0.000365707	0.0256879	0.0239039	Chd8/Kmt2a/Hcfc1/Mga/Ruvbl1/Taf7/Wdr5/Mcrs1/Taf6/Phf20/Men1/Ino80c/Ruvbl2/Senp3	14
GO:0022626	GO:0022626	cytosolic ribosome	33/1921	101/10439	0.000395199	0.0256879	0.0239039	Rps27/Rpl37rt/Rps3/Rps21/Rpl18a/Rps28/Rpl38/Rpl7/Rps29/Rps27l/Rps8/Rps2/Rpl37a/Rpl35a/Rpl27/Rpl9-ps6/Eif2a/Rps16/Eif2d/Rpl34/Rps3a1/Rpl41/Zcchc17/Larp4/Rpl3/Rpl21/Rps6/Rps24/Uba52/Rpl6/Rpl15/Rps26/Rpl5	33
GO:0044665	GO:0044665	MLL1/2 complex	14/1921	31/10439	0.00055486	0.0334897	0.0311639	Chd8/Kmt2a/Hcfc1/Mga/Ruvbl1/Taf7/Wdr5/Mcrs1/Taf6/Phf20/Men1/Ino80c/Ruvbl2/Senp3	14
GO:0035097	GO:0035097	histone methyltransferase complex	23/1921	64/10439	0.000664084	0.0374101	0.034812	Rbbp4/Chd8/Kmt2c/Kmt2a/Hcfc1/Wdr82/Mga/Ruvbl1/Kdm6a/Taf7/Wdr5/Mcrs1/Taf6/Phf20/Paxip1/Kmt2d/Men1/Setd1a/Ino80c/Ruvbl2/Jarid2/Phf19/Senp3	23

## Sheet: ORA_Pdk.v.EV_Molecular-Function
	ID	Description	GeneRatio	BgRatio	pvalue	p.adjust	qvalue	geneID	Count
GO:0015399	GO:0015399	primary active transmembrane transporter activity	37/1883	96/10358	2.01549e-06	0.00248107	0.00238464	Atp1a1/Cox7c/Atp5e/Uqcr10/Cox5a/ND2/ND1/Ndufa2/Cyc1/Cox6a1/Atp2a3/Ndufs2/Cox5b/Uqcrb/Atp6v1d/Atp5l/Ndufv2/Atp6v1e1/Atp2a2/Atp6v1a/Ndufs8/ND6/Tap2/Atp2b4/Atp6v0c/ND3/Atp6v0b/Sec61b/Tomm20/Abcg1/COX3/Abcb1a/Abcd1/Abcg3/Cox7a1/Atp7a/Cyb561d1	37
GO:0009055	GO:0009055	electron transfer activity	22/1883	47/10358	6.24662e-06	0.0038448	0.00369537	Cox7c/Uqcr10/Cox5a/ND2/ND1/Ndufa2/Cyc1/Cox6a1/Ndufs2/Cox5b/Uqcrb/Ndufv2/Por/Ndufs8/Etfb/Fdx1/ND6/Sdhc/ND3/COX3/Etfa/Cox7a1	22
GO:0015453	GO:0015453	oxidoreduction-driven active transmembrane transporter activity	18/1883	36/10358	1.39263e-05	0.00571443	0.00549234	Cox7c/Uqcr10/Cox5a/ND2/ND1/Ndufa2/Cyc1/Cox6a1/Ndufs2/Cox5b/Uqcrb/Ndufv2/Ndufs8/ND6/ND3/COX3/Cox7a1/Cyb561d1	18
GO:0022804	GO:0022804	active transmembrane transporter activity	60/1883	204/10358	5.25934e-05	0.0161856	0.0155566	Atp1a1/Cox7c/Slc7a5/Atp5e/Uqcr10/Slc25a3/Cox5a/ND2/ND1/Slc38a2/Ndufa2/Cyc1/Cox6a1/Atp2a3/Ndufs2/Cox5b/Uqcrb/Atp6v1d/Atp5l/Ndufv2/Atp6v1e1/Atp2a2/Atp6v1a/Ndufs8/Slc1a5/ND6/Tap2/Atp2b4/Atp6v0c/ND3/Atp6v0b/Slc2a8/Sec61b/Clcn3/Slc35e1/Slc35b1/Tomm20/Abcg1/COX3/Slc25a1/Abcb1a/Slc19a1/Abcd1/Slc33a1/Slc4a2/Slc25a22/Abcg3/Slc25a10/Slc25a13/Slc2a12/Cox7a1/Atp7a/Slc9a9/Slco4a1/Slc23a2/Cyb561d1/Slc35d2/Slc2…	60

## Sheet: ORA_Pdp.v.EV_Biological-Process
	ID	Description	GeneRatio	BgRatio	pvalue	p.adjust	qvalue	geneID	Count
GO:0006091	GO:0006091	generation of precursor metabolites and energy	99/1610	350/9934	4.80235e-09	2.92799e-05	2.79396e-05	Bax/Aldoa/Eno1b/Ndufa1/Tkt/Cox8a/Uqcr11/Cox7c/Ndufa3/Atp5f1e/Taldo1/Ndufb1/Acly/Oxct1/Uqcr10/Gnas/Cox5a/Cox7a2/ND1/Lipa/Comt/Uqcrc1/Pfkl/Acat1/Ncor1/Uqcrq/Tpi1/Ndufb2/Chchd10/Dguok/Hk2/Stat3/ND2/Uqcrb/Aco2/Ndufa2/Stk40/Akt1/Idh3g/Ndufs8/Ndufv2/Cox17/Pgk1/Cox5b/Gsk3a/Antkmt/Cyc1/ND3/Etfb/Atp5f1c/ND6/Cox6a1/Mtch2/Ndufb6/Ep300/Mtln/Ndufa12/Ndufa4/Por/Uqcc2/Abcd1/Gapdh/Sdhc/Ndufc1/a/Phkg2/Foxk1/Aldoa…	99
GO:0015980	GO:0015980	energy derivation by oxidation of organic compounds	72/1610	257/9934	9.24173e-07	0.00206548	0.00197093	Bax/Ndufa1/Cox8a/Uqcr11/Cox7c/Ndufa3/Atp5f1e/Ndufb1/Acly/Uqcr10/Gnas/Cox5a/Cox7a2/ND1/Comt/Uqcrc1/Uqcrq/Ndufb2/Chchd10/Dguok/ND2/Uqcrb/Aco2/Ndufa2/Stk40/Akt1/Idh3g/Ndufs8/Ndufv2/Cox5b/Gsk3a/Antkmt/Cyc1/ND3/Etfb/Atp5f1c/ND6/Cox6a1/Mtch2/Ndufb6/Mtln/Ndufa12/Uqcc2/Abcd1/Sdhc/Ndufc1/Phkg2/Atp5pd/Etfa/Ppif/Gba1/Gadd45gip1/Cox10/Mtfr2/Dld/Dlat/Prkaca/Nipsnap2/Idh1/Suclg2/Coq7/Gbe1/Irs2/Slc25a22/Phkb/At…	72
GO:0009060	GO:0009060	aerobic respiration	52/1610	167/9934	1.01631e-06	0.00206548	0.00197093	Ndufa1/Cox8a/Uqcr11/Cox7c/Ndufa3/Atp5f1e/Ndufb1/Acly/Uqcr10/Cox5a/Cox7a2/ND1/Uqcrc1/Uqcrq/Ndufb2/Chchd10/Dguok/ND2/Uqcrb/Aco2/Ndufa2/Akt1/Idh3g/Ndufs8/Ndufv2/Cox5b/Antkmt/Cyc1/ND3/Atp5f1c/ND6/Cox6a1/Mtch2/Ndufb6/Ndufa12/Uqcc2/Abcd1/Sdhc/Ndufc1/Atp5pd/Ppif/Gadd45gip1/Cox10/Mtfr2/Dld/Dlat/Nipsnap2/Idh1/Suclg2/Coq7/Atp5pf/Cbfa2t3	52
GO:0006119	GO:0006119	oxidative phosphorylation	42/1610	127/9934	1.95706e-06	0.00273435	0.00260918	Ndufa1/Cox8a/Uqcr11/Cox7c/Ndufa3/Atp5f1e/Ndufb1/Uqcr10/Cox5a/Cox7a2/ND1/Uqcrc1/Uqcrq/Ndufb2/Chchd10/Dguok/ND2/Uqcrb/Ndufa2/Ndufs8/Ndufv2/Cox5b/Antkmt/Cyc1/ND3/Atp5f1c/ND6/Cox6a1/Mtch2/Ndufb6/Ndufa12/Uqcc2/Abcd1/Sdhc/Ndufc1/Atp5pd/Ppif/Gadd45gip1/Dld/Nipsnap2/Coq7/Atp5pf	42
GO:0045333	GO:0045333	cellular respiration	60/1610	207/9934	2.24237e-06	0.00273435	0.00260918	Bax/Ndufa1/Cox8a/Uqcr11/Cox7c/Ndufa3/Atp5f1e/Ndufb1/Acly/Uqcr10/Cox5a/Cox7a2/ND1/Uqcrc1/Uqcrq/Ndufb2/Chchd10/Dguok/ND2/Uqcrb/Aco2/Ndufa2/Akt1/Idh3g/Ndufs8/Ndufv2/Cox5b/Antkmt/Cyc1/ND3/Etfb/Atp5f1c/ND6/Cox6a1/Mtch2/Ndufb6/Mtln/Ndufa12/Uqcc2/Abcd1/Sdhc/Ndufc1/Atp5pd/Etfa/Ppif/Gba1/Gadd45gip1/Cox10/Mtfr2/Dld/Dlat/Prkaca/Nipsnap2/Idh1/Suclg2/Coq7/Slc25a22/Atp5pf/Pnpt1/Cbfa2t3	60
GO:0009141	GO:0009141	nucleoside triphosphate metabolic process	60/1610	214/9934	7.19596e-06	0.0073123	0.00697756	Aldoa/Eno1b/Ndufa1/Ndufa3/Atp5f1e/Ndufb1/Dctpp1/Atp5mc3/Fis1/ND1/Lipa/Cad/Pfkl/Ncor1/Tpi1/Ndufb2/Dguok/Hk2/Stat3/ND2/Gimap7/Oga/Ndufa2/Ndufs8/Ndufv2/Pgk1/Atp5mg/Antkmt/Ak2/ND3/Atp5f1c/ND6/Atp6v1a/Atp5mc1/Mtch2/Ndufb6/Ep300/Ndufa12/Pnp/Adk/Gapdh/Sdhc/Ndufc1/Foxk1/Aldoart1/Ampd2/Atp5pd/Mlst8/Tgfb1/Map2k1/Hdac4/Nme2/Prkaca/Ctps2/Atp1b1/Adpgk/Atp5pf/Bpgm/Cbfa2t3/Prkag2	60
GO:0009144	GO:0009144	purine nucleoside triphosphate metabolic process	57/1610	202/9934	9.81672e-06	0.00855036	0.00815895	Aldoa/Eno1b/Ndufa1/Ndufa3/Atp5f1e/Ndufb1/Atp5mc3/Fis1/ND1/Lipa/Pfkl/Ncor1/Tpi1/Ndufb2/Dguok/Hk2/Stat3/ND2/Gimap7/Oga/Ndufa2/Ndufs8/Ndufv2/Pgk1/Atp5mg/Antkmt/Ak2/ND3/Atp5f1c/ND6/Atp6v1a/Atp5mc1/Mtch2/Ndufb6/Ep300/Ndufa12/Pnp/Adk/Gapdh/Sdhc/Ndufc1/Foxk1/Aldoart1/Ampd2/Atp5pd/Mlst8/Tgfb1/Map2k1/Hdac4/Nme2/Prkaca/Atp1b1/Adpgk/Atp5pf/Bpgm/Cbfa2t3/Prkag2	57
GO:0034655	GO:0034655	nucleobase-containing compound catabolic process	92/1610	373/9934	1.22354e-05	0.00860993	0.00821578	Bax/Hnrnpa0/Ybx1/Lsm4/Aldoa/Eno1b/Hnrnpd/Hnrnpc/Elob/Taf15/Ssb/Rock1/Dctpp1/Xrn2/Pabpc1/Lsm7/Npm1/Mgat1/Elavl1/Lipa/Pfkl/Acat1/Ncor1/Tpi1/Btg2/Larp4b/Smg7/Hk2/Eif3e/Stat3/Trir/Cnot6/Dhx9/Wdr82/Rbm10/Pgk1/Ptbp1/Exosc7/Upf3b/Rnaseh1/Cnot6l/Mtch2/Ep300/Cnot9/Pnp/Eloc/Zc3h12d/Dcp2/Tbrg4/Alkbh5/Rbm7/Abcd1/Patl1/Gapdh/Zc3h18/Pnrc1/Fxr2/Tent4b/Polr2g/Cnot8/Xdh/Ddx49/Foxk1/Aldoart1/Grsf1/Pum1/Mlst8/Ythdf…	92
GO:0044270	GO:0044270	cellular nitrogen compound catabolic process	95/1610	389/9934	1.36155e-05	0.00860993	0.00821578	Bax/Hnrnpa0/Ybx1/Lsm4/Aldoa/Eno1b/Hnrnpd/Hnrnpc/Elob/Taf15/Ssb/Rock1/Dctpp1/Xrn2/Pabpc1/Lsm7/Npm1/Mgat1/Elavl1/Lipa/Pfkl/Acat1/Ncor1/Tpi1/Btg2/Larp4b/Smg7/Hk2/Eif3e/Stat3/Trir/Cnot6/Dhx9/Wdr82/Rbm10/Pgk1/Ptbp1/Exosc7/Upf3b/Rnaseh1/Cnot6l/Mtch2/Ep300/Cnot9/Pnp/Eloc/Zc3h12d/Por/Dcp2/Tbrg4/Alkbh5/Rbm7/Abcd1/Patl1/Gapdh/Hmox1/Zc3h18/Pnrc1/Fxr2/Hmox2/Tent4b/Polr2g/Cnot8/Xdh/Ddx49/Foxk1/Aldoart1/Grsf1/…	95
GO:0046034	GO:0046034	ATP metabolic process	50/1610	172/9934	1.41216e-05	0.00860993	0.00821578	Aldoa/Eno1b/Ndufa1/Ndufa3/Atp5f1e/Ndufb1/Atp5mc3/Fis1/ND1/Lipa/Pfkl/Ncor1/Tpi1/Ndufb2/Hk2/Stat3/ND2/Ndufa2/Ndufs8/Ndufv2/Pgk1/Atp5mg/Antkmt/ND3/Atp5f1c/ND6/Atp6v1a/Atp5mc1/Mtch2/Ndufb6/Ep300/Ndufa12/Gapdh/Sdhc/Ndufc1/Foxk1/Aldoart1/Ampd2/Atp5pd/Mlst8/Tgfb1/Map2k1/Hdac4/Prkaca/Atp1b1/Adpgk/Atp5pf/Bpgm/Cbfa2t3/Prkag2	50
GO:0019439	GO:0019439	aromatic compound catabolic process	95/1610	393/9934	2.11059e-05	0.0103047	0.00983297	Bax/Hnrnpa0/Ybx1/Lsm4/Aldoa/Eno1b/Hnrnpd/Hnrnpc/Elob/Taf15/Ssb/Rock1/Dctpp1/Xrn2/Pabpc1/Lsm7/Npm1/Mgat1/Elavl1/Lipa/Comt/Pfkl/Acat1/Ncor1/Tpi1/Btg2/Larp4b/Smg7/Hk2/Eif3e/Stat3/Trir/Cnot6/Dhx9/Wdr82/Rbm10/Pgk1/Ptbp1/Exosc7/Upf3b/Rnaseh1/Cnot6l/Mtch2/Ep300/Cnot9/Pnp/Eloc/Zc3h12d/Dcp2/Tbrg4/Alkbh5/Rbm7/Abcd1/Patl1/Gapdh/Hmox1/Zc3h18/Pnrc1/Fxr2/Hmox2/Tent4b/Polr2g/Cnot8/Xdh/Ddx49/Foxk1/Aldoart1/Grsf1…	95
GO:0009199	GO:0009199	ribonucleoside triphosphate metabolic process	55/1610	198/9934	2.29035e-05	0.0103047	0.00983297	Aldoa/Eno1b/Ndufa1/Ndufa3/Atp5f1e/Ndufb1/Atp5mc3/Fis1/ND1/Lipa/Cad/Pfkl/Ncor1/Tpi1/Ndufb2/Hk2/Stat3/ND2/Gimap7/Ndufa2/Ndufs8/Ndufv2/Pgk1/Atp5mg/Antkmt/ND3/Atp5f1c/ND6/Atp6v1a/Atp5mc1/Mtch2/Ndufb6/Ep300/Ndufa12/Pnp/Gapdh/Sdhc/Ndufc1/Foxk1/Aldoart1/Ampd2/Atp5pd/Mlst8/Tgfb1/Map2k1/Hdac4/Nme2/Prkaca/Ctps2/Atp1b1/Adpgk/Atp5pf/Bpgm/Cbfa2t3/Prkag2	55
GO:1901361	GO:1901361	organic cyclic compound catabolic process	96/1610	399/9934	2.33297e-05	0.0103047	0.00983297	Bax/Hnrnpa0/Ybx1/Lsm4/Aldoa/Eno1b/Hnrnpd/Hnrnpc/Elob/Taf15/Ssb/Rock1/Dctpp1/Xrn2/Pabpc1/Lsm7/Npm1/Mgat1/Elavl1/Lipa/Comt/Pfkl/Acat1/Ncor1/Tpi1/Btg2/Larp4b/Smg7/Hk2/Eif3e/Stat3/Scarb1/Trir/Cnot6/Dhx9/Wdr82/Rbm10/Pgk1/Ptbp1/Exosc7/Upf3b/Rnaseh1/Cnot6l/Mtch2/Ep300/Cnot9/Pnp/Eloc/Zc3h12d/Dcp2/Tbrg4/Alkbh5/Rbm7/Abcd1/Patl1/Gapdh/Hmox1/Zc3h18/Pnrc1/Fxr2/Hmox2/Tent4b/Polr2g/Cnot8/Xdh/Ddx49/Foxk1/Aldoart…	96
GO:0046700	GO:0046700	heterocycle catabolic process	94/1610	389/9934	2.36618e-05	0.0103047	0.00983297	Bax/Hnrnpa0/Ybx1/Lsm4/Aldoa/Eno1b/Hnrnpd/Hnrnpc/Elob/Taf15/Ssb/Rock1/Dctpp1/Xrn2/Pabpc1/Lsm7/Npm1/Mgat1/Elavl1/Lipa/Pfkl/Acat1/Ncor1/Tpi1/Btg2/Larp4b/Smg7/Hk2/Eif3e/Stat3/Trir/Cnot6/Dhx9/Wdr82/Rbm10/Pgk1/Ptbp1/Exosc7/Upf3b/Rnaseh1/Cnot6l/Mtch2/Ep300/Cnot9/Pnp/Eloc/Zc3h12d/Dcp2/Tbrg4/Alkbh5/Rbm7/Abcd1/Patl1/Gapdh/Hmox1/Zc3h18/Pnrc1/Fxr2/Hmox2/Tent4b/Polr2g/Cnot8/Xdh/Ddx49/Foxk1/Aldoart1/Grsf1/Pum1…	94
GO:0009201	GO:0009201	ribonucleoside triphosphate biosynthetic process	33/1610	102/9934	3.96761e-05	0.0151084	0.0144168	Aldoa/Eno1b/Ndufa1/Ndufa3/Atp5f1e/Ndufb1/Atp5mc3/ND1/Lipa/Cad/Ndufb2/Stat3/ND2/Ndufa2/Ndufs8/Ndufv2/Atp5mg/Antkmt/ND3/Atp5f1c/ND6/Atp5mc1/Ndufb6/Ndufa12/Pnp/Sdhc/Ndufc1/Atp5pd/Tgfb1/Map2k1/Nme2/Ctps2/Atp5pf	33
GO:0042775	GO:0042775	mitochondrial ATP synthesis coupled electron transport	25/1610	69/9934	4.15367e-05	0.0151084	0.0144168	Cox8a/Uqcr11/Cox7c/Uqcr10/Cox5a/Cox7a2/ND1/Uqcrc1/Uqcrq/Dguok/ND2/Uqcrb/Ndufs8/Ndufv2/Cox5b/Cyc1/ND3/ND6/Cox6a1/Mtch2/Ndufb6/Ndufa12/Sdhc/Dld/Coq7	25
GO:0009145	GO:0009145	purine nucleoside triphosphate biosynthetic process	32/1610	98/9934	4.2126e-05	0.0151084	0.0144168	Aldoa/Eno1b/Ndufa1/Ndufa3/Atp5f1e/Ndufb1/Atp5mc3/ND1/Lipa/Ndufb2/Stat3/ND2/Ndufa2/Ndufs8/Ndufv2/Atp5mg/Antkmt/ND3/Atp5f1c/ND6/Atp5mc1/Ndufb6/Ndufa12/Pnp/Adk/Sdhc/Ndufc1/Atp5pd/Tgfb1/Map2k1/Nme2/Atp5pf	32
GO:0009205	GO:0009205	purine ribonucleoside triphosphate metabolic process	53/1610	193/9934	4.50541e-05	0.0152608	0.0145622	Aldoa/Eno1b/Ndufa1/Ndufa3/Atp5f1e/Ndufb1/Atp5mc3/Fis1/ND1/Lipa/Pfkl/Ncor1/Tpi1/Ndufb2/Hk2/Stat3/ND2/Gimap7/Ndufa2/Ndufs8/Ndufv2/Pgk1/Atp5mg/Antkmt/ND3/Atp5f1c/ND6/Atp6v1a/Atp5mc1/Mtch2/Ndufb6/Ep300/Ndufa12/Pnp/Gapdh/Sdhc/Ndufc1/Foxk1/Aldoart1/Ampd2/Atp5pd/Mlst8/Tgfb1/Map2k1/Hdac4/Nme2/Prkaca/Atp1b1/Adpgk/Atp5pf/Bpgm/Cbfa2t3/Prkag2	53
GO:0042773	GO:0042773	ATP synthesis coupled electron transport	25/1610	70/9934	5.47933e-05	0.0165804	0.0158214	Cox8a/Uqcr11/Cox7c/Uqcr10/Cox5a/Cox7a2/ND1/Uqcrc1/Uqcrq/Dguok/ND2/Uqcrb/Ndufs8/Ndufv2/Cox5b/Cyc1/ND3/ND6/Cox6a1/Mtch2/Ndufb6/Ndufa12/Sdhc/Dld/Coq7	25
GO:0022900	GO:0022900	electron transport chain	31/1610	95/9934	5.60066e-05	0.0165804	0.0158214	Cox8a/Uqcr11/Cox7c/Uqcr10/Cox5a/Cox7a2/ND1/Uqcrc1/Uqcrq/Dguok/ND2/Uqcrb/Ndufs8/Ndufv2/Cox5b/Cyc1/ND3/Etfb/ND6/Cox6a1/Mtch2/Ndufb6/Ndufa12/Por/Sdhc/Etfa/Gba1/Fdx1/Dld/Coq7/Slc25a22	31
GO:0009142	GO:0009142	nucleoside triphosphate biosynthetic process	34/1610	108/9934	5.71082e-05	0.0165804	0.0158214	Aldoa/Eno1b/Ndufa1/Ndufa3/Atp5f1e/Ndufb1/Atp5mc3/ND1/Lipa/Cad/Ndufb2/Stat3/ND2/Ndufa2/Ndufs8/Ndufv2/Atp5mg/Antkmt/ND3/Atp5f1c/ND6/Atp5mc1/Ndufb6/Ndufa12/Pnp/Adk/Sdhc/Ndufc1/Atp5pd/Tgfb1/Map2k1/Nme2/Ctps2/Atp5pf	34
GO:1903214	GO:1903214	regulation of protein targeting to mitochondrion	9/1610	14/9934	6.93798e-05	0.0192277	0.0183475	Tomm7/Tomm70a/Gsk3a/Fbxw7/Pdcd5/Parl/Bnip3l/Srebf1/Cdkn2a	9
GO:0006754	GO:0006754	ATP biosynthetic process	29/1610	88/9934	7.88077e-05	0.0200204	0.0191039	Aldoa/Eno1b/Ndufa1/Ndufa3/Atp5f1e/Ndufb1/Atp5mc3/ND1/Lipa/Ndufb2/Stat3/ND2/Ndufa2/Ndufs8/Ndufv2/Atp5mg/Antkmt/ND3/Atp5f1c/ND6/Atp5mc1/Ndufb6/Ndufa12/Sdhc/Ndufc1/Atp5pd/Tgfb1/Map2k1/Atp5pf	29
GO:0022904	GO:0022904	respiratory electron transport chain	29/1610	88/9934	7.88077e-05	0.0200204	0.0191039	Cox8a/Uqcr11/Cox7c/Uqcr10/Cox5a/Cox7a2/ND1/Uqcrc1/Uqcrq/Dguok/ND2/Uqcrb/Ndufs8/Ndufv2/Cox5b/Cyc1/ND3/Etfb/ND6/Cox6a1/Mtch2/Ndufb6/Ndufa12/Sdhc/Etfa/Gba1/Dld/Coq7/Slc25a22	29
GO:0009206	GO:0009206	purine ribonucleoside triphosphate biosynthetic process	31/1610	97/9934	8.72604e-05	0.0212811	0.0203069	Aldoa/Eno1b/Ndufa1/Ndufa3/Atp5f1e/Ndufb1/Atp5mc3/ND1/Lipa/Ndufb2/Stat3/ND2/Ndufa2/Ndufs8/Ndufv2/Atp5mg/Antkmt/ND3/Atp5f1c/ND6/Atp5mc1/Ndufb6/Ndufa12/Pnp/Sdhc/Ndufc1/Atp5pd/Tgfb1/Map2k1/Nme2/Atp5pf	31
GO:0006401	GO:0006401	RNA catabolic process	61/1610	238/9934	0.000112974	0.0264925	0.0252797	Hnrnpa0/Ybx1/Lsm4/Hnrnpd/Hnrnpc/Elob/Taf15/Ssb/Rock1/Xrn2/Pabpc1/Lsm7/Npm1/Elavl1/Btg2/Larp4b/Smg7/Eif3e/Trir/Cnot6/Dhx9/Wdr82/Rbm10/Ptbp1/Exosc7/Upf3b/Rnaseh1/Cnot6l/Cnot9/Eloc/Zc3h12d/Dcp2/Tbrg4/Alkbh5/Rbm7/Patl1/Zc3h18/Pnrc1/Fxr2/Tent4b/Polr2g/Cnot8/Ddx49/Grsf1/Pum1/Ythdf2/Smg8/Zcchc17/Tent2/Tent5a/Rnps1/Pan3/Upf1/Supv3l1/Zswim8/Edc4/Lsm1/Exosc3/Pnpt1/Slfn8/Smg9	61
GO:0006338	GO:0006338	chromatin remodeling	96/1610	418/9934	0.000153692	0.034706	0.0331172	Satb1/Hdgf/Nipbl/Actb/Mndal/Gnas/Ifi203/Phb1/Trim28/Rbbp4/Npm1/Klf2/Dpf2/Gatad2a/Kdm2a/Ctr9/Uhrf1/Arid1a/H3f3b/Cfdp1/Ctcf/Chd8/Trim27/Padi2/Gata3/Vps72/H1f2/Mcm2/Smarca4/Brd3/Dek/Sart3/Rif1/Gsk3a/Hcfc1/Kmt2a/Rsf1/Srpk2/Anp32b/Ep300/Baz2a/Cenpv/Arid4a/Brd2/Actl6a/Suv39h1/Chtop/Baz1a/H3c3/H2aj/Suz12/Wdr5/Skp1/Suds3/Prmt5/Samd1/Smarca2/H2ac20/Lrif1/Chd2/a/Ruvbl1/Kmt2d/BC004004/Rbm15b/Phf2/H2ac11/Irf…	96
GO:0019646	GO:0019646	aerobic electron transport chain	21/1610	58/9934	0.000169903	0.0369964	0.0353028	Cox8a/Uqcr11/Cox7c/Uqcr10/Cox5a/Cox7a2/ND1/Uqcrc1/Uqcrq/ND2/Uqcrb/Ndufs8/Ndufv2/Cox5b/Cyc1/ND3/ND6/Cox6a1/Ndufb6/Sdhc/Dld	21
GO:0009259	GO:0009259	ribonucleotide metabolic process	74/1610	307/9934	0.000186145	0.0391353	0.0373438	Aldoa/Eno1b/Ndufa1/Ndufa3/Atp5f1e/Ndufb1/Acly/Vdac1/Atp5mc3/Fis1/ND1/Lipa/Cad/Acot2/Pfkl/Acat1/Ncor1/Tpi1/Ndufb2/Paics/Hk2/Stat3/ND2/Gimap7/Atic/Ndufa2/Acsl5/Hsd17b4/Ndufs8/Ndufv2/Pgk1/Atp5mg/Antkmt/Ak2/ND3/Atp5f1c/ND6/Atp6v1a/Atp5mc1/Mtch2/Ndufb6/Ep300/Ndufa12/Pnp/Adk/Abcd1/Gapdh/Sdhc/Ndufc1/Xdh/Foxk1/Aldoart1/Ampd2/Atp5pd/Mlst8/Tgfb1/Map2k1/Acot9/Hdac4/Dld/Dlat/Nme2/Prkaca/Suclg2/Ctps2/Atp1b1/E…	74
GO:0051926	GO:0051926	negative regulation of calcium ion transport	14/1610	32/9934	0.000211782	0.0419524	0.040032	Vdac1/Tmbim6/Ppp3r1/1810037I17Rik/Ppp3ca/Bcl2/Trim27/Akt1/Ywhae/Gsto1/Tgfb1/Gnb5/Rrad/Inpp5k	14
GO:0015986	GO:0015986	proton motive force-driven ATP synthesis	23/1610	67/9934	0.000213306	0.0419524	0.040032	Ndufa1/Ndufa3/Atp5f1e/Ndufb1/Atp5mc3/ND1/Ndufb2/ND2/Ndufa2/Ndufs8/Ndufv2/Atp5mg/Antkmt/ND3/Atp5f1c/ND6/Atp5mc1/Ndufb6/Ndufa12/Sdhc/Ndufc1/Atp5pd/Atp5pf	23
GO:0019693	GO:0019693	ribose phosphate metabolic process	76/1610	320/9934	0.000250732	0.0477724	0.0455855	Aldoa/Eno1b/Ndufa1/Tkt/Ndufa3/Atp5f1e/Taldo1/Ndufb1/Acly/Vdac1/Atp5mc3/Fis1/ND1/Lipa/Cad/Acot2/Pfkl/Acat1/Ncor1/Tpi1/Ndufb2/Paics/Hk2/Stat3/ND2/Gimap7/Atic/Ndufa2/Acsl5/Hsd17b4/Ndufs8/Ndufv2/Pgk1/Atp5mg/Antkmt/Ak2/ND3/Atp5f1c/ND6/Atp6v1a/Atp5mc1/Mtch2/Ndufb6/Ep300/Ndufa12/Pnp/Adk/Abcd1/Gapdh/Sdhc/Ndufc1/Xdh/Foxk1/Aldoart1/Ampd2/Atp5pd/Mlst8/Tgfb1/Map2k1/Acot9/Hdac4/Dld/Dlat/Nme2/Prkaca/Suclg2/Ctp…	76
GO:0009150	GO:0009150	purine ribonucleotide metabolic process	71/1610	295/9934	0.000261704	0.0483518	0.0461384	Aldoa/Eno1b/Ndufa1/Ndufa3/Atp5f1e/Ndufb1/Acly/Vdac1/Atp5mc3/Fis1/ND1/Lipa/Acot2/Pfkl/Acat1/Ncor1/Tpi1/Ndufb2/Paics/Hk2/Stat3/ND2/Gimap7/Atic/Ndufa2/Acsl5/Hsd17b4/Ndufs8/Ndufv2/Pgk1/Atp5mg/Antkmt/Ak2/ND3/Atp5f1c/ND6/Atp6v1a/Atp5mc1/Mtch2/Ndufb6/Ep300/Ndufa12/Pnp/Adk/Abcd1/Gapdh/Sdhc/Ndufc1/Xdh/Foxk1/Aldoart1/Ampd2/Atp5pd/Mlst8/Tgfb1/Map2k1/Acot9/Hdac4/Dld/Dlat/Nme2/Prkaca/Suclg2/Atp1b1/Adpgk/Acaca…	71
GO:0010586	GO:0010586	miRNA metabolic process	23/1610	68/9934	0.000273613	0.0490653	0.0468192	Elob/Ncor1/Stat3/Ctcf/Gata3/Smarca4/Nfkb1/Ep300/Ddx17/Srf/Eloc/Smad4/Tent4b/Tgfb1/Hdac4/Tent2/Srebf1/Foxo3/Bmyc/Notch2/Nr1h2/Zswim8/Pnpt1	23

## Sheet: ORA_Pdp.v.EV_Cellular-Component
	ID	Description	GeneRatio	BgRatio	pvalue	p.adjust	qvalue	geneID	Count
GO:0098800	GO:0098800	inner mitochondrial membrane protein complex	51/1634	137/10044	2.02478e-09	1.67247e-06	1.53457e-06	Ndufa1/Cox8a/Uqcr11/Cox7c/Ndufa3/Atp5f1e/Ndufb1/Romo1/Micos13/Atp5mc3/Uqcr10/Phb1/Cox5a/Cox7a2/ND1/Uqcrc1/Atp5mk/Uqcrq/Ndufb2/Chchd10/ND2/Uqcrb/Ndufa2/Smdt1/Atp5mj/Ndufs8/Micos10/Ndufv2/Cox5b/Atp5mg/Cyc1/ND3/Atp5f1c/ND6/Cox6a1/Atp5mc1/Ndufb6/Ndufa12/Ndufa4/Sdhc/Ndufc1/Afg3l2/Pam16/Atp5pd/Apool/Pam16l/Chchd6/Foxred1/Dnajc19/Atp5pf/Timm23	51
GO:0098798	GO:0098798	mitochondrial protein-containing complex	81/1634	278/10044	3.58393e-08	1.48016e-05	1.35812e-05	Bax/Ndufa1/Cox8a/Uqcr11/Cox7c/Ndufa3/Atp5f1e/Ndufb1/Romo1/Micos13/Vdac1/Atp5mc3/Uqcr10/Phb1/Cox5a/Mrpl58/Pmpcb/Cox7a2/ND1/Uqcrc1/Atp5mk/Uqcrq/Ndufb2/Chchd10/Tomm7/ND2/Uqcrb/Ndufa2/Smdt1/Mrpl57/Idh3g/Atp5mj/Ndufs8/Micos10/Ndufv2/Cox5b/Atp5mg/Mrps5/Cyc1/ND3/Etfb/Atp5f1c/ND6/Cox6a1/Atp5mc1/Ndufb6/Mrpl4/Ndufa12/Ndufa4/Mrpl2/Mrpl27/Tomm40/Sdhc/Mrpl1/Ndufc1/Afg3l2/Pam16/Mrpl37/Mrps24/Atp5pd/Etfa/Apool/…	81
GO:0005743	GO:0005743	mitochondrial inner membrane	111/1634	456/10044	3.63586e-06	0.00100107	0.000918534	Ndufa1/Cox8a/Uqcr11/Cox7c/Ndufa3/Rps3/Atp5f1e/Ndufb1/Romo1/Micos13/Vdac1/Atp5mc3/Uqcr10/Phb1/Cox5a/Mrpl58/Pmpcb/Slc25a3/Cyb5b/Cox7a2/ND1/Uqcrc1/Atp5mk/Acat1/Gpx4/Uqcrq/Ndufb2/Chchd10/Uqcc5/Bcl2/Stat3/ND2/Uqcrb/Ndufa2/Smdt1/Tmem256/Mrpl57/Acsl5/Atp5mj/Ndufs8/Micos10/Hadh/Ndufv2/Cox5b/Atp5mg/Mrps5/Cyc1/Ak2/ND3/Atp5f1c/Mtg1/ND6/Cox6a1/Atp5mc1/Mtch2/Higd2a/Ndufb6/Cox16/Mrpl4/Mtln/Ndufa12/Ndufa4/Mrpl2…	111
GO:0005746	GO:0005746	mitochondrial respirasome	29/1634	81/10044	1.45649e-05	0.00240612	0.00220773	Ndufa1/Cox8a/Uqcr11/Cox7c/Ndufa3/Ndufb1/Uqcr10/Cox5a/Cox7a2/ND1/Uqcrc1/Uqcrq/Ndufb2/ND2/Uqcrb/Ndufa2/Ndufs8/Ndufv2/Cox5b/Cyc1/ND3/ND6/Cox6a1/Ndufb6/Ndufa12/Ndufa4/Sdhc/Ndufc1/Foxred1	29
GO:0098803	GO:0098803	respiratory chain complex	29/1634	81/10044	1.45649e-05	0.00240612	0.00220773	Ndufa1/Cox8a/Uqcr11/Cox7c/Ndufa3/Ndufb1/Uqcr10/Cox5a/Cox7a2/ND1/Uqcrc1/Uqcrq/Ndufb2/ND2/Uqcrb/Ndufa2/Ndufs8/Ndufv2/Cox5b/Cyc1/ND3/ND6/Cox6a1/Ndufb6/Ndufa12/Ndufa4/Sdhc/Ndufc1/Foxred1	29
GO:0019866	GO:0019866	organelle inner membrane	113/1634	483/10044	2.06212e-05	0.00283886	0.00260479	Ndufa1/Cox8a/Uqcr11/Cox7c/Ndufa3/Rps3/Atp5f1e/Ndufb1/Romo1/Micos13/Vdac1/Atp5mc3/Uqcr10/Phb1/Cox5a/Mrpl58/Pmpcb/Slc25a3/Cyb5b/Cox7a2/ND1/Uqcrc1/Atp5mk/Acat1/Gpx4/Uqcrq/Ndufb2/Chchd10/Uqcc5/Bcl2/Stat3/ND2/Uqcrb/Ndufa2/Smdt1/Tmem256/Mrpl57/Acsl5/Atp5mj/Ndufs8/Micos10/Hadh/Ndufv2/Cox5b/Atp5mg/Mrps5/Cyc1/Ak2/ND3/Atp5f1c/Mtg1/ND6/Cox6a1/Atp5mc1/Mtch2/Higd2a/Ndufb6/Cox16/Mrpl4/Mtln/Ndufa12/Ndufa4/Mrpl2…	113
GO:0070469	GO:0070469	respirasome	30/1634	87/10044	2.42214e-05	0.00285812	0.00262247	Ndufa1/Cox8a/Uqcr11/Cox7c/Ndufa3/Ndufb1/Uqcr10/Cox5a/Cox7a2/ND1/Uqcrc1/Uqcrq/Ndufb2/ND2/Uqcrb/Ndufa2/Ndufs8/Ndufv2/Cox5b/Cyc1/ND3/ND6/Cox6a1/Ndufb6/Ndufa12/Ndufa4/Sdhc/Ndufc1/Higd1a/Foxred1	30
GO:0022626	GO:0022626	cytosolic ribosome	38/1634	122/10044	3.05542e-05	0.00315472	0.00289461	Rps27/Uba52rt/Rps28/Rps21/Rps3/Rpl38/Rpl18a/Rps27l/Rps29/Rps8/Rpl7/Rpl37a/Rps2/Rnf10/Rpl34/Rpl35a/Rpl10-ps3/Eef1a1/Rpl27/Rps16/Rnf25/Eif2a/Rpl41/Rps4x/Abce1/Rpl13-ps6/Rpl34-ps1/Eif2d/Gcn1/Rps3a1/Nemf/Zcchc17/Rpl36a-ps1/Rpl24/Rps6/Rpl34-ps2/Rpl21/Rps26	38
GO:1904949	GO:1904949	ATPase complex	38/1634	127/10044	8.10395e-05	0.00743762	0.00682438	Atp5f1e/Actb/Atp5mc3/Rbbp4/Cdk2ap1rt/Dpf2/Atp5mk/Gatad2a/Arid1a/Cfdp1/Smarca4/Atp5mj/Dek/Atp6v1d/Atp5mg/Rsf1/Atp5f1c/Atp6v1a/Atp5mc1/Baz2a/Atp6v1e1/Actl6a/Baz1a/Suz12/Smarca2/Ruvbl1/Atp6v0c/Atp5pd/Ing3/Trrap/Arid1b/Mbd3/Chrac1/Ruvbl2/Ss18l1/Arid2/Myo1c/Atp5pf	38
GO:0070069	GO:0070069	cytochrome complex	14/1634	32/10044	0.000220764	0.0178711	0.0163976	Cox8a/Uqcr11/Cox7c/Uqcr10/Cox5a/Cox7a2/Uqcrc1/Uqcrq/Uqcrb/Cox5b/Cyc1/Cox6a1/Ndufa4/Cox10	14
GO:0034708	GO:0034708	methyltransferase complex	29/1634	93/10044	0.000251406	0.0178711	0.0163976	Snrpb/Snrpf/Rbbp4/Erh/Clns1a/Chd8/Wdr82/Hcfc1/Kmt2a/Virma/Snrpe/Riok1/Suz12/Wdr5/Prmt5/Kmt2c/Mga/Ruvbl1/Kmt2d/Rbm15b/Phf20/Bod1/Ruvbl2/Paxip1/Taf6/Senp3/N6amt1/Men1/Phf19	29
GO:0005840	GO:0005840	ribosome	59/1634	234/10044	0.000259628	0.0178711	0.0163976	Rps27/Eef2/Uba52rt/Rps28/Rps21/Rps3/Rpl38/Rpl18a/Mrpl58/Rps27l/Rps29/Npm1/Rps8/Rpl7/Rpl37a/Rps2/Rnf10/Rpl34/Rpl35a/Rpl10-ps3/Eef1a1/Mrpl57/Rpl27/Mrps5/Mtg1/Rps16/Mrpl4/Rnf25/Eif2a/Mrpl2/Psma6/Mrpl27/Rpl41/Rps4x/Abce1/Fxr2/Mrpl1/Rpl13-ps6/Mrpl37/Rpl34-ps1/Mrps24/Eif2d/Rbm3/Gcn1/Rps3a1/Nemf/Gadd45gip1/Zcchc17/Rpl36a-ps1/Rpl24/Mrps28/Mrpl49/Mrps21/Rps6/Mrpl23/Rpl34-ps2/Pnpt1/Rpl21/Rps26	59

## Sheet: ORA_Pdp.v.EV_Molecular-Function
	ID	Description	GeneRatio	BgRatio	pvalue	p.adjust	qvalue	geneID	Count
GO:0009055	GO:0009055	electron transfer activity	19/1594	47/9827	6.24063e-05	0.0415941	0.0403375	Cox7c/Uqcr10/Cox5a/ND1/ND2/Uqcrb/Ndufa2/Ndufs8/Ndufv2/Cox5b/Cyc1/ND3/Etfb/ND6/Cox6a1/Por/Sdhc/Etfa/Fdx1	19
GO:0015399	GO:0015399	primary active transmembrane transporter activity	31/1594	96/9827	7.11618e-05	0.0415941	0.0403375	Atp1a1/Cox7c/Atp5e/Uqcr10/Cox5a/ND1/ND2/Uqcrb/Ndufa2/Atp2a3/Ndufs8/Atp6v1d/Ndufv2/Cox5b/Atp5l/Cyc1/ND3/ND6/Atp6v1a/Cox6a1/Atp6v1e1/Atp2a2/Abcd1/Atp6v0c/Sec61b/Abcg3/Cyb561d1/Tomm20/Abcb1a/Abcg1/Atp1b1	31
