# Supplementary material for: Targeting pyruvate metabolism generates distinct CD8+ T cell responses to gammaherpesvirus and B lymphoma
Source: JCI Insight. 2025 Aug 22;10(16):e187680. doi: 10.1172/jci.insight.187680 (PMC12406717; doi:10.1172/jci.insight.187680)
Supplement: Supplemental data set 2 [file jciinsight-10-187680-s296.xlsx]

## Sheet: 13C15N Glutamine
		1 hr									6 hr
Metabolite	M+13C+15N	EV			Pdk1			Pdp1			EV			Pdk1			Pdp1
Glutamine	M+5+2	61878.4	91588.6	154548	49691	174782	21536.5	16710.9	56251	23873.2	68342.6	45526.5	48569.3	43039.8	44808	31117.8	24470.6	61937	81108.9
Glutamate	M+2	18582.8	17443.9	27652	9156.15	18580.6	34306.2	29721.3	27958.9	16983.1	14022.4	4083.58	14850.5	3838.11	3394.86	10816.5	8557.84	12925.1	14376.7
	M+3	72467.2	34014.8	59307.6	45277	39397.4	101408	82331.1	65579	48555.2	19941.5	17978.4	14110.1	17837.5	16425.9	30183.2	20893.5	39188.3	21626.5
	M+5	119002	100836	110734	108961	129034	243187	189197	133566	68452.6	40184.6	35357.7	31385.4	18329.1	40181.9	59392.1	33856.1	55378.4	36220.8
	M+2+1	8776.75	7938.83	10982.3	11028.9	12728.5	25739.3	20663.1	10308.3	13433	9554.36	8514.84	3771.53	1831.98	11461.3	18116.9	13679.7	9076.18	9837.41
	M+5+1	67152.2	63474.6	60902.3	47284.6	65767.3	145564	99370.8	60720.4	50684.8	27582.8	35494.3	37217.2	36121	55000.4	59448.4	31867.9	52896.1	37019
GSH	M+3	8360.33	5634.04	7064.24	3487.41	2213.22	6621.81	5351.05	6316.68	2982.98	6602.56	3516.25	2646.5	2667.46	7267.22	2696.18	6296.65	6248.1	3094.51
	M+4	0	3564.89	3092.69	2187.62	0	0	0	3586.13	1880.08	0	0	2313.02	2599.67	0	2633.8	6745.18	2166.31	2558.42
	M+5	17672	19638.5	20963.4	20785.9	18624.5	30553.7	25908.8	19062.3	20104.3	4105.11	3816.33	4038.49	6858.7	10401.8	10029.8	14799.3	12564.6	13958.6
	M+5+1	0	2344.43	7267.67	8939.98	8373.75	11483.9	12121.6	6966.33	3316.35	8094	4499.24	3362.84	4949.78	6269.45	8656.96	9390.44	8379.83	10974.7
Fumarate	M+4	20293.3	17914.1	23443.9	27123.1	15512.5	13336.9	16542.4	13203.3	7860.55	3211.75	3251.3	2808.27	4722.1	9685.62	5611.39	5228.92	7363.15	12208.7
Malate	M+2	203833	196801	346218	274798	287957	247126	273694	225785	296612	108809	97435.8	126362	100650	170152	99695.1	131959	131364	125548
	M+3	20919.8	9936.52	33680.6	23355.6	38352.9	19429.5	28502.9	28936.5	12008.4	0	14278.8	0	0	16502	7964.34	8282.01	6988.47	16959.9
	M+4	378488	245939	562883	454383	514969	498133	403285	427962	480295	90154.2	95867.2	119039	143911	223787	121767	184062	168444	194024
Citrate	M+2	43902.8	55737.4	81730.7	32537.9	51470.5	39443.6	70298	77873.5	73132.5	8207.72	11947	11520.7	22051.7	21519.5	11587	24971.8	13258	23228.8
	M+3	3467.42	7909.67	10293.4	4148.26	4021.01	0	16639.5	0	8188.01	0	0	0	0	0	0	0	0	0
	M+4	59549.7	72704.4	102924	47259.1	67871	49920.7	85131.3	86947.7	81687.7	16295.2	9337.62	14606.5	15729.8	27521.1	15046.5	26784.4	20459.9	23530
Proline	M+3	55683.8	50293.1	69247.7	48116	50048.6	56102.9	61754	64877.3	65439.3	59829	51454.5	66427.3	53204.6	62917.6	80606.3	85261.5	63571.2	77404.6
	M+4	0	3290.65	0	2209	0	4850.32	2057.7	4447.47	1989.86	1804.49	3260.74	3719.98	0	3532.36	1630.62	4975.9	2461.99	0
	M+5	165927	158433	213281	139902	157320	193508	173076	165108	191794	110768	105915	111745	98242.8	120229	112234	161622	149084	140246
	M+2+1	4695.32	2502.34	9220.57	3944.26	4604.14	9956.6	4923.02	7098.45	6945.07	22588.2	26113.2	27262.7	22824.7	31932.5	34552.4	32216.1	39853	26222.8
	M+3+1	26258.2	32489	37569.7	31688.1	29680.3	30490.8	30245.4	28021.6	40808.2	63466.8	63272.1	76805.6	69387.8	77779.1	78166.3	87451.1	93939.3	85756.2
	M+4+1	0	0	0	0	0	0	0	0	0	0	4712.77	3589.48	2088.86	2422.22	4284.33	3547.13	5395.25	2775.24
	M+5+1	92237.1	89701.9	113784	72349.2	92749.8	133168	99078.3	102837	92578.6	128313	99779.1	138115	139105	159608	169755	153707	180529	141237
α-Ketoglutarate	M+5	40247.4	46262.5	48450.7	37482.7	42283.7	58938.3	38010.9	26301.7	47900	0	0	0	20077.1	22753.4	15181.4	0	14016.2	20163.9
Succinate	M+4	9004.76	8781.7	12343	6635.09	23231.8	33249.1	10437.2	10917.4	19058.2	0	0	5088.73	8411.67	10509.8	8349.47	1442.4	0	0

## Sheet: 13C Palmitate
		1 hr									6 hr
Metabolite	M+13C	EV			Pdk1			Pdp1			EV			Pdk1			Pdp1
Palmitate	M+14	54742	59309.9	51310.7	90500.4	82788.5	78835.3	87044.3	82214.4	101992	88455.3	78488.2	69520.2	73609.3	77839.1	99140.9	107584	96233.3	82966.4
	M+15	1318557	742263	916586	1300006	1334521	978862	980612	1257230	1455208	1397755	1211220	1252056	1295042	1319468	1365771	1288437	1016865	1509787
	M+16	54348080	36051640	38595480	59405960	55605530	45973150	48416320	54921440	62089630	60816770	52000670	56855470	54032450	57181140	59035910	59374320	57228310	69247100
acyl-C2 (acetyl-carnitine)	M+2	139079	178212	132811	92888.2	115990	77962.1	255202	211839	236851	22215.7	18292.3	21607.5	13887.6	19145.7	18806.2	20209.9	25370.7	22639
acyl-C14 (O-tetradecanoyl-L-carnitine)	M+14	285603	296057	338796	205303	204031	204737	299933	282254	318036	57691	46129	39609.2	42185.8	40091.7	36102.6	73449.2	59384.9	65830.2
acyl-C16 (L-Palmitoylcarnitine)	M+16	192351	180483	199418	0	147372	132376	193464	231322	259730	84431.1	79301.5	74729.1	91491.7	75031.3	0	0	0	109514
Citrate	M+2	95806.6	93020	91060.7	63355.7	83106.4	81360.4	135439	125216	75987.9	37764.8	20999.1	11496.5	13267	28098.8	15926.9	17009.5	34243.4	27660.3
	M+3	44504.7	45512.1	37861.7	26647.6	25465.3	24049.5	38806.9	44923.6	30114.1	9284.26	0	7591.67	7146.72	0	13907.1	0	8326.6	9415.12
	M+4	40217.2	23259.5	46970	16849.3	25214.6	15914.2	38063.4	54736.6	32285.7	0	3754.88	0	7892.36	6947.97	8829.89	6882.55	12379.7	12891.4
	M+5	13217.2	13411.8	13613.6	3827.34	12889.3	5157.5	26674.4	20463	16778.8	0	0	0	0	0	0	0	0	0
Malate	M+2	396573	367877	420266	377802	411756	409109	357229	474879	440801	189040	126355	119242	91068.1	126557	99136.9	88509.6	141012	118764
	M+3	187295	170814	180719	132748	191063	195536	175668	223326	201026	87015.1	60058	46694.7	45645.3	56507.1	51173.4	65611.8	50424.5	58147.9
	M+4	36525.8	40304.9	46011	33289.9	37163.8	32783.8	46078.8	42768.7	50486.9	8864.65	4134.59	7087.41	0	7361.24	4195.95	15728.4	8413.38	17100.2
Glutamate	M+2	137076	138966	113242	111210	153367	95883.4	197000	115638	254002	72736.2	55473.6	40199.3	56780.3	32475.7	47222.2	32661.5	63804.4	44859.1
	M+3	28251.8	43088.8	30444.7	33298.2	42645.2	22276.5	44846.5	30319.2	67574	25795.4	11146.1	10255.5	16824.1	15605.2	13019.2	18555.2	16138.3	7820.15
	M+4	28509.6	20534.4	26788	17380.4	35271	18067.9	33635.8	21716.2	60579.3	8492.56	4727.97	7123.72	6521.22	0	8778.1	2323.53	8624.95	4094.14
	M+5	3344.37	2352.79	0	0	2476.24	4797.29	12113.4	7177.9	8864.08	3015.82	0	2046.86	0	0	0	0	0	2040.49
Tetradecanoic acid	M+13	0	8777.65	0	6610.98	13039.5	0	0	6914.58	13376.8	0	0	0	0	0	0	0	6687.49	5635.56
	M+14	730566	727728	948394	646358	732439	610201	688531	832694	1016922	279610	229739	220096	253866	238293	228698	295841	234852	284031
Octadecanoic acid	M+16	7552.46	0	0	0	0	0	0	0	0	0	4975.07	5425.41	0	0	5681.29	5190.04	5528.92	7610.82
	M+17	9854.1	0	13352	6122.95	5592.57	0	19136.2	7237.02	12958	12618.3	17409.8	21364	9055.38	11952.4	12480.4	11580.3	12950.5	25903
	M+18	568744	381812	468187	583861	516212	576416	543532	596002	666383	703930	781365	687660	879853	772539	760833	767935	812789	819032
Succinate	M+2	0	9160.16	38818.2	0	10805.3	11186.9	21138.4	14763.1	14165.8	5529.52	4192.47	4166.83	5776.8	0	7167.52	2634.58	13125.1	9017.35
Fumarate	M+2	18811	15502.9	9726.16	9710.44	13302.4	13659.4	16766.7	25034.3	21742.7	0	0	0	0	0	0	0	0	0

## Sheet: 13C Glucose
		1 hr									6 hr
Metabolite	M+13C	EV			Pdk1			Pdp1			EV			Pdk1			Pdp1
Glucose	M+6	20697.7	84810.2	4314.52	49762.4	62407.8	32822.9	30568.9	31492.9	80700.9	385957	257650	251628	183063	482164	280268	627970	109597	145417
Glucose-6-phosphate	M+6	5412.43	5833.36	8226.78	7601.75	10697.9	12838.9	21214.7	11149.7	9495.06	12869.5	25722.9	4272.47	11883.1	30890.4	10248.4	18843.8	12493.5	10535.7
Fructose-1,6-bisphosphate	M+6	5981.25	4378.2	6383.99	3003.69	6495.01	1741.83	2423.7	3955.18	5122.82	2547.8	5930.26	2374.32	3790.01	3664.73	5484.5	6859.25	6871.46	8847.23
Glyceraldehyde-3-phosphate	M+3	9449.04	1469.86	0	0	0	0	0	3424.01	4076.59	16075	2743.92	0	0	0	5160.95	10808.1	0	0
3-phosphoglycerate	M+3	6482.76	1776.92	3021.17	0	0	1741.53	0	0	0	1650.13	4130.52	3732.18	983.074	0	1057	0	0	1046.69
Lactate	M+3	10345.4	27130.9	0	19621.3	28369.4	12832.2	7684.03	16849.7	26183	153834	97690.8	110436	72091.3	179122	99541.1	284476	32395.5	49246.2
GSH	M+2	49354.3	47138.7	45167.6	43146.5	36250.9	39363.8	52567.6	32014.6	46819.6	12169.4	16989.9	8724.79	9504.13	13173	9107.4	12973.8	13503.2	11778.8
	M+3	3430.54	6249.81	3779.73	1781.35	4908.51	2699.36	2937.68	3476.34	6517.18	2207.95	3744.29	0	2205.45	0	0	0	0	0
GSSG	M+2	6846.05	2760.31	4734.98	3771.89	0	6440	9485.43	7991.44	7436.86	0	0	0	0	0	0	2879.21	0	0
Ribulose 5-phosphate	M+5	7251.4	12517.5	9510.33	0	0	15025.5	13451.4	14866.1	0	1435.79	7193.02	5454.85	2693.84	2090.91	5887.73	9316.16	5848.97	12890.4
Sedoheptulose 7-phosphate	M+7	0	0	0	0	0	0	0	0	0	1127.09	3514.71	2168.07	8914.19	2562.55	3054.66	6435.68	3093.01	6004.17
ATP	M+3	1879.83	3231.47	2010.24	0	1312.9	2890.42	0	1964.59	1320.03	0	0	0	0	0	0	0	0	0
	M+5	28330.7	31426.1	25757.9	24568.4	24957	39889.7	18384.1	20563.5	27466.3	0	1094.06	0	1294.52	1367.3	2550.51	0	0	0
	M+6	0	1674.29	0	2673.5	2635.48	3317.68	3754.13	1990.18	3507.49	0	0	0	0	0	0	0	0	0
Citrate	M+2	37265.7	23851.1	14110.1	9141.63	14162.7	21766.4	15704.3	12258.6	19382	23268.8	23130.7	10229.6	16083.2	14877.1	29740.4	17122.4	28110	20254.5
α-Ketoglutarate	M+2	0	9253.67	1746.24	7962.51	4533.48	8782.32	1281.69	5511.9	6133.2	0	2882.98	0	0	1520.78	0	1484.22	1187.63	0
Succinate	M+2	2728.63	3627.28	3714.36	4779.49	3287.57	5991.27	4112.52	6961.88	9804.3	9373.53	2853.59	16421.5	4174.22	3276.19	4268.82	4520.3	5724.26	5466.18
	M+3	0	0	0	0	0	0	0	0	0	5527.5	9177.73	0	0	10845	6365.75	0	0	0
	M+4	0	0	0	0	0	0	0	0	0	64166.6	37361.8	0	34855.8	15337.5	38239.2	0	0	0
Fumarate	M+2	0	1652.52	3070.44	2687.78	1674.47	2795.86	1380.64	2006.58	1614.54	5359.01	943.149	0	0	1149.25	1693.9	4053.25	1030.04	1255.86
Malate	M+2	56572.9	57287.3	69854.3	101416	95142.2	73538.2	70621.6	96275.4	95956.1	60259.6	63506.1	26811.1	80482.8	26092.4	53317.6	68921.6	69886.8	73237.2
	M+3	0	0	0	0	5280.3	9311.33	6974.92	4029.41	0	14827.2	18238.8	0	31871	12687	18419.4	21055.1	10132.2	19913.5

## Sheet: 13C Lactate
		1 hr									6 hr
Metabolite	M+13C	EV			Pdk1			Pdp1			EV			Pdk1			Pdp1
Lactate	M+3	103362	67050.3	30423.5	610516	3698.25	50917.9	567020	2.78826e+06	286162	155078	105904	34186.2	159519	77935.6	46391	128735	183327	224437
Pyruvate	M+3	31860.2	37873.6	51394.1	42741	42708.4	36873.8	46625.2	66318.6	17334.3	33270.1	41092.3	39050.9	28819.9	43914.7	35944.6	30216.5	24670.7	50329.5
Citrate	M+2	43776.4	60724.9	51823.9	35407.4	66171	49547	87593.8	80167.7	62429.3	67608.9	67758.9	45348.4	75106.4	76911.9	25842.9	106299	91116.1	86882.2
	M+3	9859.29	9670.69	14889.2	13236.1	5391.48	14601.9	16947.6	14453.3	17047.2	28793.6	36888.4	35289.7	15855.2	-10.6743	7439.83	44454	31676.3	33357.9
	M+4	4280.24	7553.33	0	0	0	0	0	0	0	5758.08	7525.89	13302	3963.41	0	0	3588.85	11068.8	3322.06
α-Ketoglutarate	M+2	24929.9	18437.2	22351	12257.1	12837.9	31809.7	18692.4	12814.3	10613.4	0	0	0	0	0	0	0	0	0
Fumarate	M+2	9970.52	7064.17	6990.93	11430.1	7966.8	15276.8	6801.06	7640.5	7301.51	1078.65	2671.92	2203.36	3939.18	10720.5	1214.38	2502.59	2187.79	5471.27
Malate	M+2	279952	211748	242791	193550	287615	365035	234367	217266	262779	135405	178714	140725	123900	151394	44930.5	140175	154094	153056
	M+3	70888.8	58852.6	86622.1	65692.8	93953	97557.9	65378.8	71312.8	80006.9	68446.6	58222.4	59350.4	61344.8	56969	22052.7	53274.8	61608.9	58549.9
	M+4	10868	11609.2	6604.88	1257.39	9559.16	12086.5	1503.74	2351.5	12838.3	11707.9	23856.5	6075.19	9860.06	10930.9	1494.8	6442.79	9000.54	13045.7
