# Supplementary material for: Targeting pyruvate metabolism generates distinct CD8+ T cell responses to gammaherpesvirus and B lymphoma
Source: JCI Insight. 2025 Aug 22;10(16):e187680. doi: 10.1172/jci.insight.187680 (PMC12406717; doi:10.1172/jci.insight.187680)
Supplement: Supporting data values [file jciinsight-10-187680-s298.xlsx]

## Sheet: Fig.2A
Measurement	Well	Group Name	Time (minutes)	OCR (pmol/min)
1	A07	EV	1.30899	55.2609
1	B07	EV	1.30899	72.6076
1	C07	EV	1.30899	65.4453
1	D07	EV	1.30899	72.1786
1	E07	EV	1.30899	63.1749
1	F07	EV	1.30899	58.5543
1	G07	EV	1.30899	67.0165
1	H07	EV	1.30899	60.8415
2	A07	EV	9.81407	66.8268
2	B07	EV	9.81407	83.515
2	C07	EV	9.81407	75.3412
2	D07	EV	9.81407	81.392
2	E07	EV	9.81407	72.4511
2	F07	EV	9.81407	69.2547
2	G07	EV	9.81407	77.7002
2	H07	EV	9.81407	67.3185
3	A07	EV	18.3145	72.8463
3	B07	EV	18.3145	89.865
3	C07	EV	18.3145	81.3599
3	D07	EV	18.3145	87.1941
3	E07	EV	18.3145	77.8218
3	F07	EV	18.3145	75.313
3	G07	EV	18.3145	82.3592
3	H07	EV	18.3145	74.1027
4	A07	EV	26.8857	28.8076
4	B07	EV	26.8857	35.0098
4	C07	EV	26.8857	30.1633
4	D07	EV	26.8857	30.956
4	E07	EV	26.8857	25.663
4	F07	EV	26.8857	20.8335
4	G07	EV	26.8857	40.394
4	H07	EV	26.8857	23.934
5	A07	EV	35.3827	20.9512
5	B07	EV	35.3827	23.8403
5	C07	EV	35.3827	22.7835
5	D07	EV	35.3827	22.6712
5	E07	EV	35.3827	16.0962
5	F07	EV	35.3827	12.3088
5	G07	EV	35.3827	34.3526
5	H07	EV	35.3827	12.285
6	A07	EV	43.8857	25.4697
6	B07	EV	43.8857	29.738
6	C07	EV	43.8857	29.6214
6	D07	EV	43.8857	29.0369
6	E07	EV	43.8857	21.3607
6	F07	EV	43.8857	18.2843
6	G07	EV	43.8857	39.1385
6	H07	EV	43.8857	19.3903
7	A07	EV	52.462	144.244
7	B07	EV	52.462	202.29
7	C07	EV	52.462	167.908
7	D07	EV	52.462	178.853
7	E07	EV	52.462	150.068
7	F07	EV	52.462	149.358
7	G07	EV	52.462	142.202
7	H07	EV	52.462	141.609
8	A07	EV	60.9661	133.503
8	B07	EV	60.9661	190.46
8	C07	EV	60.9661	173.644
8	D07	EV	60.9661	169.935
8	E07	EV	60.9661	135.089
8	F07	EV	60.9661	132.975
8	G07	EV	60.9661	126.022
8	H07	EV	60.9661	119.189
9	A07	EV	69.4676	131.183
9	B07	EV	69.4676	189.134
9	C07	EV	69.4676	173.455
9	D07	EV	69.4676	166.14
9	E07	EV	69.4676	135.331
9	F07	EV	69.4676	137.48
9	G07	EV	69.4676	121.421
9	H07	EV	69.4676	119.477
10	A07	EV	78.0456	13.8253
10	B07	EV	78.0456	15.3574
10	C07	EV	78.0456	16.1311
10	D07	EV	78.0456	142.522
10	E07	EV	78.0456	9.42774
10	F07	EV	78.0456	126.568
10	G07	EV	78.0456	107.007
10	H07	EV	78.0456	107.765
11	A07	EV	86.5496	15.1585
11	B07	EV	86.5496	16.7647
11	C07	EV	86.5496	16.4885
11	D07	EV	86.5496	136.846
11	E07	EV	86.5496	10.4802
11	F07	EV	86.5496	126.121
11	G07	EV	86.5496	103.476
11	H07	EV	86.5496	111.215
12	A07	EV	95.0516	14.1685
12	B07	EV	95.0516	16.6246
12	C07	EV	95.0516	14.3365
12	D07	EV	95.0516	130.934
12	E07	EV	95.0516	8.11866
12	F07	EV	95.0516	124.742
12	G07	EV	95.0516	98.3647
12	H07	EV	95.0516	112.552
1	A09	PDK1	1.30899	94.3284
1	B09	PDK1	1.30899	112.169
1	C09	PDK1	1.30899	102.717
1	D09	PDK1	1.30899	101.294
1	E09	PDK1	1.30899	95.4201
1	F09	PDK1	1.30899	98.9014
1	G09	PDK1	1.30899	133.534
2	A09	PDK1	9.81407	107.75
2	B09	PDK1	9.81407	122.144
2	C09	PDK1	9.81407	104.815
2	D09	PDK1	9.81407	110.856
2	E09	PDK1	9.81407	102.826
2	F09	PDK1	9.81407	106.578
2	G09	PDK1	9.81407	139.87
3	A09	PDK1	18.3145	108.825
3	B09	PDK1	18.3145	126.614
3	C09	PDK1	18.3145	108.104
3	D09	PDK1	18.3145	113.957
3	E09	PDK1	18.3145	108.453
3	F09	PDK1	18.3145	112.027
3	G09	PDK1	18.3145	145.82
4	A09	PDK1	26.8857	45.0881
4	B09	PDK1	26.8857	43.267
4	C09	PDK1	26.8857	35.56
4	D09	PDK1	26.8857	40.7607
4	E09	PDK1	26.8857	34.508
4	F09	PDK1	26.8857	37.5456
4	G09	PDK1	26.8857	44.4475
5	A09	PDK1	35.3827	38.2543
5	B09	PDK1	35.3827	33.165
5	C09	PDK1	35.3827	26.2157
5	D09	PDK1	35.3827	31.2792
5	E09	PDK1	35.3827	28.122
5	F09	PDK1	35.3827	29.9914
5	G09	PDK1	35.3827	36.9142
6	A09	PDK1	43.8857	43.5804
6	B09	PDK1	43.8857	38.7515
6	C09	PDK1	43.8857	32.5186
6	D09	PDK1	43.8857	38.3725
6	E09	PDK1	43.8857	33.9017
6	F09	PDK1	43.8857	35.6114
6	G09	PDK1	43.8857	42.8116
7	A09	PDK1	52.462	202.121
7	B09	PDK1	52.462	249.508
7	C09	PDK1	52.462	206.941
7	D09	PDK1	52.462	221.514
7	E09	PDK1	52.462	205.287
7	F09	PDK1	52.462	239.604
7	G09	PDK1	52.462	298.995
8	A09	PDK1	60.9661	202.683
8	B09	PDK1	60.9661	260.667
8	C09	PDK1	60.9661	235.95
8	D09	PDK1	60.9661	207.197
8	E09	PDK1	60.9661	189.422
8	F09	PDK1	60.9661	223.407
8	G09	PDK1	60.9661	293.44
9	A09	PDK1	69.4676	200.087
9	B09	PDK1	69.4676	258.211
9	C09	PDK1	69.4676	235.633
9	D09	PDK1	69.4676	206.067
9	E09	PDK1	69.4676	187.895
9	F09	PDK1	69.4676	222.906
9	G09	PDK1	69.4676	289.513
10	A09	PDK1	78.0456	25.6247
10	B09	PDK1	78.0456	20.5219
10	C09	PDK1	78.0456	10.4586
10	D09	PDK1	78.0456	19.2532
10	E09	PDK1	78.0456	14.8191
10	F09	PDK1	78.0456	14.8872
10	G09	PDK1	78.0456	17.7872
11	A09	PDK1	86.5496	25.9904
11	B09	PDK1	86.5496	21.0671
11	C09	PDK1	86.5496	11.7225
11	D09	PDK1	86.5496	20.761
11	E09	PDK1	86.5496	21.1709
11	F09	PDK1	86.5496	17.7341
11	G09	PDK1	86.5496	22.0005
12	A09	PDK1	95.0516	24.9199
12	B09	PDK1	95.0516	18.0004
12	C09	PDK1	95.0516	7.62435
12	D09	PDK1	95.0516	17.3497
12	E09	PDK1	95.0516	19.0631
12	F09	PDK1	95.0516	13.3336
12	G09	PDK1	95.0516	19.8462
1	A10	PDP1	1.30899	98.151
1	B10	PDP1	1.30899	95.3119
1	C10	PDP1	1.30899	105.844
1	D10	PDP1	1.30899	98.5789
1	E10	PDP1	1.30899	108.484
1	F10	PDP1	1.30899	72.7973
1	G10	PDP1	1.30899	91.2553
2	A10	PDP1	9.81407	109.209
2	B10	PDP1	9.81407	105.327
2	C10	PDP1	9.81407	117.07
2	D10	PDP1	9.81407	104.063
2	E10	PDP1	9.81407	115.582
2	F10	PDP1	9.81407	86.5349
2	G10	PDP1	9.81407	102.662
3	A10	PDP1	18.3145	114.11
3	B10	PDP1	18.3145	111.071
3	C10	PDP1	18.3145	122.175
3	D10	PDP1	18.3145	110.676
3	E10	PDP1	18.3145	116.394
3	F10	PDP1	18.3145	89.3263
3	G10	PDP1	18.3145	107.854
4	A10	PDP1	26.8857	44.0301
4	B10	PDP1	26.8857	44.1741
4	C10	PDP1	26.8857	48.2533
4	D10	PDP1	26.8857	37.3025
4	E10	PDP1	26.8857	33.5918
4	F10	PDP1	26.8857	33.7185
4	G10	PDP1	26.8857	53.1304
5	A10	PDP1	35.3827	30.8652
5	B10	PDP1	35.3827	32.0124
5	C10	PDP1	35.3827	36.7141
5	D10	PDP1	35.3827	24.0649
5	E10	PDP1	35.3827	29.8021
5	F10	PDP1	35.3827	28.8998
5	G10	PDP1	35.3827	45.5491
6	A10	PDP1	43.8857	36.5039
6	B10	PDP1	43.8857	36.5261
6	C10	PDP1	43.8857	41.5588
6	D10	PDP1	43.8857	30.8247
6	E10	PDP1	43.8857	36.8891
6	F10	PDP1	43.8857	35.3482
6	G10	PDP1	43.8857	50.3101
7	A10	PDP1	52.462	322.182
7	B10	PDP1	52.462	307.799
7	C10	PDP1	52.462	308.644
7	D10	PDP1	52.462	296.014
7	E10	PDP1	52.462	329.957
7	F10	PDP1	52.462	295.889
7	G10	PDP1	52.462	317.006
8	A10	PDP1	60.9661	346.517
8	B10	PDP1	60.9661	298.776
8	C10	PDP1	60.9661	316.862
8	D10	PDP1	60.9661	290.41
8	E10	PDP1	60.9661	297.975
8	F10	PDP1	60.9661	301.724
8	G10	PDP1	60.9661	271.582
9	A10	PDP1	69.4676	340.812
9	B10	PDP1	69.4676	288.553
9	C10	PDP1	69.4676	311.697
9	D10	PDP1	69.4676	287.664
9	E10	PDP1	69.4676	283.794
9	F10	PDP1	69.4676	290.262
9	G10	PDP1	69.4676	251.003
10	A10	PDP1	78.0456	24.5455
10	B10	PDP1	78.0456	19.7607
10	C10	PDP1	78.0456	24.7741
10	D10	PDP1	78.0456	20.4182
10	E10	PDP1	78.0456	18.1155
10	F10	PDP1	78.0456	13.2013
10	G10	PDP1	78.0456	30.1075
11	A10	PDP1	86.5496	25.8771
11	B10	PDP1	86.5496	20.8696
11	C10	PDP1	86.5496	26.3923
11	D10	PDP1	86.5496	21.0007
11	E10	PDP1	86.5496	21.9449
11	F10	PDP1	86.5496	16.8366
11	G10	PDP1	86.5496	35.2158
12	A10	PDP1	95.0516	23.4095
12	B10	PDP1	95.0516	19.5415
12	C10	PDP1	95.0516	22.9702
12	D10	PDP1	95.0516	19.2749
12	E10	PDP1	95.0516	20.851
12	F10	PDP1	95.0516	14.2681
12	G10	PDP1	95.0516	37.4672

## Sheet: Fig.2B
Basal OXPHOS				Maximal OXPHOS				Spare respiratory capacity
EV	Pdk1	Pdp1		EV	Pdk1	Pdp1		EV	Pdk1	Pdp1
48.39	73.62	80.41		129	176.13	297.7		80.61	102.51	217.28
62.95	98.33	81.24		184.59	230.43	287.18		121.64	132.1	205.94
56.74	90.19	88.92		152.5	198.24	284.6		95.76	108.05	195.68
59.42	86.32	81.11		140.87	203.09	275.66		81.46	116.77	194.55
	79.1	85.26			185.15	308.03			106.05	222.77
	88.41	64.77			225.2	280.55			136.79	215.77
	115.69	60.1			278.07	278.46			162.39	218.36

## Sheet: Fig.2C
Measurement	Well	Group Name	Time (minutes)	PER (pmol/min)
1	A02	EV	1.30899	253.885
1	B02	EV	1.30899	329.279
1	C02	EV	1.30899	291.971
1	D02	EV	1.30899	299.471
1	E02	EV	1.30899	318.204
1	F02	EV	1.30899	268.254
1	G02	EV	1.30899	327.346
1	H02	EV	1.30899	319.828
2	A02	EV	9.81407	239.156
2	B02	EV	9.81407	303.288
2	C02	EV	9.81407	285.694
2	D02	EV	9.81407	286.121
2	E02	EV	9.81407	333.123
2	F02	EV	9.81407	282.223
2	G02	EV	9.81407	322.924
2	H02	EV	9.81407	317.721
3	A02	EV	18.3145	231.938
3	B02	EV	18.3145	297.737
3	C02	EV	18.3145	283.393
3	D02	EV	18.3145	298.351
3	E02	EV	18.3145	328.45
3	F02	EV	18.3145	270.586
3	G02	EV	18.3145	346.396
3	H02	EV	18.3145	302.346
4	A02	EV	26.8857	497.292
4	B02	EV	26.8857	578.076
4	C02	EV	26.8857	583.474
4	D02	EV	26.8857	615.323
4	E02	EV	26.8857	695.907
4	F02	EV	26.8857	566.888
4	G02	EV	26.8857	661.923
4	H02	EV	26.8857	594.697
5	A02	EV	35.3827	648.39
5	B02	EV	35.3827	745.147
5	C02	EV	35.3827	743.255
5	D02	EV	35.3827	781.559
5	E02	EV	35.3827	873.758
5	F02	EV	35.3827	684.338
5	G02	EV	35.3827	842.841
5	H02	EV	35.3827	742.656
6	A02	EV	43.8857	677.419
6	B02	EV	43.8857	821.727
6	C02	EV	43.8857	788.307
6	D02	EV	43.8857	820.431
6	E02	EV	43.8857	917.996
6	F02	EV	43.8857	729.373
6	G02	EV	43.8857	925.123
6	H02	EV	43.8857	777.056
7	A02	EV	52.462	220.513
7	B02	EV	52.462	204.002
7	C02	EV	52.462	250.071
7	D02	EV	52.462	181.943
7	E02	EV	52.462	272.656
7	F02	EV	52.462	213.179
7	G02	EV	52.462	247.992
7	H02	EV	52.462	184.058
8	A02	EV	60.9661	147.123
8	B02	EV	60.9661	181.18
8	C02	EV	60.9661	178.968
8	D02	EV	60.9661	174.378
8	E02	EV	60.9661	210.007
8	F02	EV	60.9661	183.099
8	G02	EV	60.9661	189.153
8	H02	EV	60.9661	172.06
9	A02	EV	69.4676	154.873
9	B02	EV	69.4676	174.054
9	C02	EV	69.4676	185.373
9	D02	EV	69.4676	152.011
9	E02	EV	69.4676	215.224
9	F02	EV	69.4676	172.009
9	G02	EV	69.4676	196.187
9	H02	EV	69.4676	164.237
10	A02	EV	78.0456	153.305
10	B02	EV	78.0456	159.709
10	C02	EV	78.0456	192.041
10	D02	EV	78.0456	134.653
10	E02	EV	78.0456	196.813
10	F02	EV	78.0456	170.948
10	G02	EV	78.0456	178.155
10	H02	EV	78.0456	160.599
11	A02	EV	86.5496	131.429
11	B02	EV	86.5496	149.786
11	C02	EV	86.5496	152.418
11	D02	EV	86.5496	116.441
11	E02	EV	86.5496	179.484
11	F02	EV	86.5496	133.565
11	G02	EV	86.5496	93.7493
11	H02	EV	86.5496	167.728
12	A02	EV	95.0516	130.456
12	B02	EV	95.0516	164.638
12	C02	EV	95.0516	159.421
12	D02	EV	95.0516	128.579
12	E02	EV	95.0516	201.837
12	F02	EV	95.0516	113.677
12	G02	EV	95.0516	171.095
12	H02	EV	95.0516	137.044
1	A04	PDK1	1.30899	452.409
1	B04	PDK1	1.30899	415.677
1	C04	PDK1	1.30899	381.696
1	D04	PDK1	1.30899	496.993
1	E04	PDK1	1.30899	498.746
1	F04	PDK1	1.30899	433.447
1	G04	PDK1	1.30899	575.119
2	A04	PDK1	9.81407	439.407
2	B04	PDK1	9.81407	434.948
2	C04	PDK1	9.81407	374.343
2	D04	PDK1	9.81407	477.478
2	E04	PDK1	9.81407	460.254
2	F04	PDK1	9.81407	429.307
2	G04	PDK1	9.81407	567.463
3	A04	PDK1	18.3145	469.052
3	B04	PDK1	18.3145	446.43
3	C04	PDK1	18.3145	406.126
3	D04	PDK1	18.3145	496.275
3	E04	PDK1	18.3145	471.392
3	F04	PDK1	18.3145	456.252
3	G04	PDK1	18.3145	558.69
4	A04	PDK1	26.8857	890.307
4	B04	PDK1	26.8857	967.405
4	C04	PDK1	26.8857	885.417
4	D04	PDK1	26.8857	1030.72
4	E04	PDK1	26.8857	969.152
4	F04	PDK1	26.8857	885.298
4	G04	PDK1	26.8857	568.596
5	A04	PDK1	35.3827	1105.76
5	B04	PDK1	35.3827	1214.22
5	C04	PDK1	35.3827	1099.45
5	D04	PDK1	35.3827	1248.89
5	E04	PDK1	35.3827	1190.95
5	F04	PDK1	35.3827	1062.37
5	G04	PDK1	35.3827	570.925
6	A04	PDK1	43.8857	1157.2
6	B04	PDK1	43.8857	1270
6	C04	PDK1	43.8857	1120.21
6	D04	PDK1	43.8857	1260.82
6	E04	PDK1	43.8857	1206.41
6	F04	PDK1	43.8857	1111.24
6	G04	PDK1	43.8857	546.303
7	A04	PDK1	52.462	297.41
7	B04	PDK1	52.462	362.245
7	C04	PDK1	52.462	275.817
7	D04	PDK1	52.462	337.054
7	E04	PDK1	52.462	349.538
7	F04	PDK1	52.462	333.376
7	G04	PDK1	52.462	360.497
8	A04	PDK1	60.9661	227.923
8	B04	PDK1	60.9661	269.968
8	C04	PDK1	60.9661	217.729
8	D04	PDK1	60.9661	283.464
8	E04	PDK1	60.9661	287.394
8	F04	PDK1	60.9661	229.172
8	G04	PDK1	60.9661	346.509
9	A04	PDK1	69.4676	227.203
9	B04	PDK1	69.4676	276.997
9	C04	PDK1	69.4676	215.109
9	D04	PDK1	69.4676	257.514
9	E04	PDK1	69.4676	271.78
9	F04	PDK1	69.4676	210.818
9	G04	PDK1	69.4676	375.549
10	A04	PDK1	78.0456	195.633
10	B04	PDK1	78.0456	240.515
10	C04	PDK1	78.0456	174.211
10	D04	PDK1	78.0456	226.809
10	E04	PDK1	78.0456	239.258
10	F04	PDK1	78.0456	186.983
10	G04	PDK1	78.0456	369.246
11	A04	PDK1	86.5496	200.895
11	B04	PDK1	86.5496	220.662
11	C04	PDK1	86.5496	160.186
11	D04	PDK1	86.5496	220.717
11	E04	PDK1	86.5496	202.77
11	F04	PDK1	86.5496	198.128
11	G04	PDK1	86.5496	339.788
12	A04	PDK1	95.0516	182.342
12	B04	PDK1	95.0516	219.499
12	C04	PDK1	95.0516	148.504
12	D04	PDK1	95.0516	199.32
12	E04	PDK1	95.0516	221.322
12	F04	PDK1	95.0516	151.302
12	G04	PDK1	95.0516	347.359
1	A05	PDP1	1.30899	359.901
1	B05	PDP1	1.30899	423.618
1	C05	PDP1	1.30899	393.251
1	D05	PDP1	1.30899	388.128
1	E05	PDP1	1.30899	394.164
1	F05	PDP1	1.30899	304.118
2	A05	PDP1	9.81407	339.169
2	B05	PDP1	9.81407	414.566
2	C05	PDP1	9.81407	387.559
2	D05	PDP1	9.81407	401.908
2	E05	PDP1	9.81407	389.565
2	F05	PDP1	9.81407	310.337
3	A05	PDP1	18.3145	336.955
3	B05	PDP1	18.3145	417.496
3	C05	PDP1	18.3145	392.235
3	D05	PDP1	18.3145	401.693
3	E05	PDP1	18.3145	412.087
3	F05	PDP1	18.3145	305.434
4	A05	PDP1	26.8857	734.069
4	B05	PDP1	26.8857	794.538
4	C05	PDP1	26.8857	803.454
4	D05	PDP1	26.8857	852.978
4	E05	PDP1	26.8857	874.925
4	F05	PDP1	26.8857	642.474
5	A05	PDP1	35.3827	942.217
5	B05	PDP1	35.3827	1022.28
5	C05	PDP1	35.3827	1007.79
5	D05	PDP1	35.3827	1089.44
5	E05	PDP1	35.3827	1109.34
5	F05	PDP1	35.3827	812.454
6	A05	PDP1	43.8857	992.115
6	B05	PDP1	43.8857	1083.56
6	C05	PDP1	43.8857	1055.79
6	D05	PDP1	43.8857	1137.35
6	E05	PDP1	43.8857	1157.76
6	F05	PDP1	43.8857	863.927
7	A05	PDP1	52.462	334.022
7	B05	PDP1	52.462	337.134
7	C05	PDP1	52.462	314.485
7	D05	PDP1	52.462	214.826
7	E05	PDP1	52.462	327.229
7	F05	PDP1	52.462	231.63
8	A05	PDP1	60.9661	290.52
8	B05	PDP1	60.9661	342.787
8	C05	PDP1	60.9661	263.238
8	D05	PDP1	60.9661	199.534
8	E05	PDP1	60.9661	288.33
8	F05	PDP1	60.9661	202.13
9	A05	PDP1	69.4676	267.901
9	B05	PDP1	69.4676	273.262
9	C05	PDP1	69.4676	253.6
9	D05	PDP1	69.4676	174.771
9	E05	PDP1	69.4676	285.263
9	F05	PDP1	69.4676	195.997
10	A05	PDP1	78.0456	227.336
10	B05	PDP1	78.0456	269.489
10	C05	PDP1	78.0456	215.241
10	D05	PDP1	78.0456	165.933
10	E05	PDP1	78.0456	245.554
10	F05	PDP1	78.0456	177.769
11	A05	PDP1	86.5496	245.463
11	B05	PDP1	86.5496	242.251
11	C05	PDP1	86.5496	225.53
11	D05	PDP1	86.5496	158.885
11	E05	PDP1	86.5496	246.848
11	F05	PDP1	86.5496	174.445
12	A05	PDP1	95.0516	232.345
12	B05	PDP1	95.0516	236.384
12	C05	PDP1	95.0516	211.033
12	D05	PDP1	95.0516	171.768
12	E05	PDP1	95.0516	198.08
12	F05	PDP1	95.0516	165.168

## Sheet: Fig.2D
Basal glycolysis				Compensatory glycolysis				Spare respiratory capacity
EV	Pdk1	Pdp1		EV	Pdk1	Pdp1		EV	Pdk1	Pdp1
149.212	373.782	240.668		626.752	1106.53	941.447		477.54	732.747	700.779
212.895	355.302	312.522		771.06	1219.33	1032.89		558.165	864.027	720.368
196.034	312.53	284.476		737.639	1069.55	1005.12		541.605	757.016	720.646
210.357	396.797	296.634		769.764	1210.15	1086.68		559.406	813.355	790.048
247.624	373.321	314.083		867.328	1155.74	1107.1		619.704	782.424	793.014
181.39	359.504	206.577		678.705	1060.58	813.26		497.315	701.071	606.683
261.412				874.455				613.043
218.289				726.388				508.099

## Sheet: Fig.2E
Measurement	Well	Group Name	Time (minutes)	ECAR (mpH/min)
1	A08	EV (Media)	1.31029	0.616682
1	B08	EV (Media)	1.31029	3.20612
1	C08	EV (Media)	1.31029	1.83632
1	D08	EV (Media)	1.31029	2.03825
2	A08	EV (Media)	9.82916	0.8356
2	B08	EV (Media)	9.82916	3.50506
2	C08	EV (Media)	9.82916	1.97537
2	D08	EV (Media)	9.82916	1.78491
3	A08	EV (Media)	18.3397	1.16364
3	B08	EV (Media)	18.3397	3.57639
3	C08	EV (Media)	18.3397	1.90979
3	D08	EV (Media)	18.3397	1.99182
4	A08	EV (Media)	26.9367	1.37813
4	B08	EV (Media)	26.9367	0.333339
4	C08	EV (Media)	26.9367	1.2797
4	D08	EV (Media)	26.9367	1.84218
5	A08	EV (Media)	35.4463	1.83546
5	B08	EV (Media)	35.4463	0.0832318
5	C08	EV (Media)	35.4463	1.64796
5	D08	EV (Media)	35.4463	1.73297
6	A08	EV (Media)	43.9597	1.87458
6	B08	EV (Media)	43.9597	0.270746
6	C08	EV (Media)	43.9597	1.71266
6	D08	EV (Media)	43.9597	2.0127
7	A08	EV (Media)	52.5471	0.609214
7	B08	EV (Media)	52.5471	-0.163021
7	C08	EV (Media)	52.5471	0.177649
7	D08	EV (Media)	52.5471	0.284634
8	A08	EV (Media)	61.0639	0.754676
8	B08	EV (Media)	61.0639	-0.11547
8	C08	EV (Media)	61.0639	0.0338593
8	D08	EV (Media)	61.0639	0.547687
9	A08	EV (Media)	69.5779	0.692004
9	B08	EV (Media)	69.5779	0.0319614
9	C08	EV (Media)	69.5779	-0.167961
9	D08	EV (Media)	69.5779	0.3623
1	E11	Media	1.31029	1.89946
1	F11	Media	1.31029	1.65128
1	G11	Media	1.31029	1.66909
1	H11	Media	1.31029	1.73881
2	E11	Media	9.82916	2.08383
2	F11	Media	9.82916	1.41481
2	G11	Media	9.82916	2.0463
2	H11	Media	9.82916	1.72573
3	E11	Media	18.3397	1.9034
3	F11	Media	18.3397	1.37853
3	G11	Media	18.3397	1.91463
3	H11	Media	18.3397	1.85311
4	E11	Media	26.9367	3.07047
4	F11	Media	26.9367	2.73229
4	G11	Media	26.9367	3.00566
4	H11	Media	26.9367	3.04405
5	E11	Media	35.4463	4.05817
5	F11	Media	35.4463	3.61151
5	G11	Media	35.4463	3.40824
5	H11	Media	35.4463	3.97811
6	E11	Media	43.9597	4.20634
6	F11	Media	43.9597	4.26032
6	G11	Media	43.9597	3.925
6	H11	Media	43.9597	3.94914
7	E11	Media	52.5471	0.936122
7	F11	Media	52.5471	0.722471
7	G11	Media	52.5471	0.96308
7	H11	Media	52.5471	1.19815
8	E11	Media	61.0639	1.08109
8	F11	Media	61.0639	0.740423
8	G11	Media	61.0639	0.920196
8	H11	Media	61.0639	0.913224
9	E11	Media	69.5779	0.596651
9	F11	Media	69.5779	0.679711
9	G11	Media	69.5779	0.659874
9	H11	Media	69.5779	0.790489
1	A07	cPEPCKi	1.31029	2.11382
1	B07	cPEPCKi	1.31029	1.00017
1	C07	cPEPCKi	1.31029	2.26258
1	D07	cPEPCKi	1.31029	1.48869
1	E07	cPEPCKi	1.31029	0.880197
1	F07	cPEPCKi	1.31029	1.50249
1	G07	cPEPCKi	1.31029	1.40757
2	A07	cPEPCKi	9.82916	2.1888
2	B07	cPEPCKi	9.82916	1.46806
2	C07	cPEPCKi	9.82916	2.09781
2	D07	cPEPCKi	9.82916	1.61701
2	E07	cPEPCKi	9.82916	1.42999
2	F07	cPEPCKi	9.82916	1.4072
2	G07	cPEPCKi	9.82916	1.54497
3	A07	cPEPCKi	18.3397	1.8482
3	B07	cPEPCKi	18.3397	1.11215
3	C07	cPEPCKi	18.3397	1.77748
3	D07	cPEPCKi	18.3397	0.571961
3	E07	cPEPCKi	18.3397	0.849393
3	F07	cPEPCKi	18.3397	1.25468
3	G07	cPEPCKi	18.3397	2.04827
4	A07	cPEPCKi	26.9367	2.21976
4	B07	cPEPCKi	26.9367	2.51174
4	C07	cPEPCKi	26.9367	2.17783
4	D07	cPEPCKi	26.9367	1.51378
4	E07	cPEPCKi	26.9367	1.55692
4	F07	cPEPCKi	26.9367	2.00548
4	G07	cPEPCKi	26.9367	2.9451
5	A07	cPEPCKi	35.4463	3.28216
5	B07	cPEPCKi	35.4463	2.4238
5	C07	cPEPCKi	35.4463	2.5444
5	D07	cPEPCKi	35.4463	2.36568
5	E07	cPEPCKi	35.4463	2.67374
5	F07	cPEPCKi	35.4463	2.42037
5	G07	cPEPCKi	35.4463	3.05014
6	A07	cPEPCKi	43.9597	3.70502
6	B07	cPEPCKi	43.9597	3.00471
6	C07	cPEPCKi	43.9597	2.95472
6	D07	cPEPCKi	43.9597	2.50075
6	E07	cPEPCKi	43.9597	2.91766
6	F07	cPEPCKi	43.9597	2.40002
6	G07	cPEPCKi	43.9597	3.34149
7	A07	cPEPCKi	52.5471	1.06338
7	B07	cPEPCKi	52.5471	0.123248
7	C07	cPEPCKi	52.5471	0.829821
7	D07	cPEPCKi	52.5471	-0.0436253
7	E07	cPEPCKi	52.5471	0.356643
7	F07	cPEPCKi	52.5471	0.600647
7	G07	cPEPCKi	52.5471	1.00218
8	A07	cPEPCKi	61.0639	0.95187
8	B07	cPEPCKi	61.0639	0.422885
8	C07	cPEPCKi	61.0639	0.854277
8	D07	cPEPCKi	61.0639	0.326283
8	E07	cPEPCKi	61.0639	0.0616065
8	F07	cPEPCKi	61.0639	0.254516
8	G07	cPEPCKi	61.0639	0.705914
9	A07	cPEPCKi	69.5779	0.584021
9	B07	cPEPCKi	69.5779	0.182944
9	C07	cPEPCKi	69.5779	0.629903
9	D07	cPEPCKi	69.5779	0.279936
9	E07	cPEPCKi	69.5779	-0.224556
9	F07	cPEPCKi	69.5779	0.390937
9	G07	cPEPCKi	69.5779	0.824496
1	A04	ME1	1.31029	0.901197
1	B04	ME1	1.31029	0.134234
1	C04	ME1	1.31029	1.85039
1	D04	ME1	1.31029	2.26647
1	E04	ME1	1.31029	1.54022
1	F04	ME1	1.31029	1.85726
1	G04	ME1	1.31029	1.2225
2	A04	ME1	9.82916	0.898204
2	B04	ME1	9.82916	0.594938
2	C04	ME1	9.82916	1.57447
2	D04	ME1	9.82916	1.71991
2	E04	ME1	9.82916	2.0179
2	F04	ME1	9.82916	1.76489
2	G04	ME1	9.82916	1.21139
3	A04	ME1	18.3397	0.871548
3	B04	ME1	18.3397	0.98076
3	C04	ME1	18.3397	1.65342
3	D04	ME1	18.3397	1.86178
3	E04	ME1	18.3397	1.59562
3	F04	ME1	18.3397	1.60852
3	G04	ME1	18.3397	1.23193
4	A04	ME1	26.9367	1.96409
4	B04	ME1	26.9367	2.24047
4	C04	ME1	26.9367	2.33317
4	D04	ME1	26.9367	2.90159
4	E04	ME1	26.9367	2.39948
4	F04	ME1	26.9367	1.94803
4	G04	ME1	26.9367	2.14385
5	A04	ME1	35.4463	2.79763
5	B04	ME1	35.4463	2.90055
5	C04	ME1	35.4463	2.86666
5	D04	ME1	35.4463	3.56129
5	E04	ME1	35.4463	3.29229
5	F04	ME1	35.4463	2.78666
5	G04	ME1	35.4463	2.72547
6	A04	ME1	43.9597	3.19869
6	B04	ME1	43.9597	-2.34227
6	C04	ME1	43.9597	3.37281
6	D04	ME1	43.9597	4.05651
6	E04	ME1	43.9597	3.71874
6	F04	ME1	43.9597	3.05328
6	G04	ME1	43.9597	2.95866
7	A04	ME1	52.5471	0.325378
7	B04	ME1	52.5471	0.0633033
7	C04	ME1	52.5471	0.186269
7	D04	ME1	52.5471	0.693658
7	E04	ME1	52.5471	0.62644
7	F04	ME1	52.5471	0.127127
7	G04	ME1	52.5471	0.660762
8	A04	ME1	61.0639	-0.0796384
8	B04	ME1	61.0639	0.108812
8	C04	ME1	61.0639	0.0880003
8	D04	ME1	61.0639	0.803495
8	E04	ME1	61.0639	0.366406
8	F04	ME1	61.0639	0.0750303
8	G04	ME1	61.0639	0.230807
9	A04	ME1	69.5779	0.136456
9	B04	ME1	69.5779	-0.436803
9	C04	ME1	69.5779	0.396974
9	D04	ME1	69.5779	0.650283
9	E04	ME1	69.5779	0.39655
9	F04	ME1	69.5779	0.323359
9	G04	ME1	69.5779	0.427111

## Sheet: Fig.4A
13C5 GSH Labeled
1hr	EV	17672	19638.5	20963.4
	Pdk1	20785.9	18624.5	30553.7
	Pdp1	25908.8	19062.3	20104.3
6hr	EV	4105.11	3816.33	4038.49
	Pdk1	6858.7	10401.8	10029.8
	Pdp1	14799.3	12564.6	13958.6

## Sheet: Fig.4B
13C5 α-Ketoglutarate Labeled
1hr	EV	40247.4	46262.5	48450.7
	Pdk1	37482.7	42283.7	58938.3
	Pdp1	38010.9	26301.7	47900
6hr	EV	0	0	0
	Pdk1	20077.1	22753.4	15181.4
	Pdp1	0	14016.2	20163.9

## Sheet: Fig.4C
13C4 Succinate Labeled
1hr	EV	9004.76	8781.7	12343
	Pdk1	6635.09	23231.8	33249.1
	Pdp1	10437.2	10917.4	19058.2
6hr	EV	0	0	5088.73
	Pdk1	8411.67	10509.8	8349.47
	Pdp1	1442.4	0	0

## Sheet: Fig.4D
13C2 Citrate Labeled
1hr	EV	43902.8	55737.4	81730.7
	Pdk1	32537.9	51470.5	39443.6
	Pdp1	70298	77873.5	73132.5
6hr	EV	8207.72	11947	11520.7
	Pdk1	22051.7	21519.5	11587
	Pdp1	24971.8	13258	23228.8

## Sheet: Fig.4E
13C5 Proline Labeled
1hr	EV	165927	158433	213281
	Pdk1	139902	157320	193508
	Pdp1	173076	165108	191794
6hr	EV	110768	105915	111745
	Pdk1	98242.8	120229	112234
	Pdp1	161622	149084	140246

[truncated: 60 more sheets: Fig.5A, Fig.5B, Fig.5C, Fig.5D, Fig.5E, Fig.5F, Fig.5G, Fig.5H, Fig.6B, Fig.6C, Fig.6D, Fig.6E, Fig.7B, Fig.7C, Fig.7D, Fig.7E, Fig.8C, Fig.8D, Fig.8E, Fig.9B …]
